# Supplementary material for: Human hepatic gene expression signature of non-alcoholic fatty liver disease progression, a meta-analysis
Source: Sci Rep. 2017 Sep 27;7:12361. doi: 10.1038/s41598-017-10930-w (PMC5617840; doi:10.1038/s41598-017-10930-w)
Supplement: Supplementary file 2 — Supplementary Data [file 41598_2017_10930_MOESM2_ESM.xls]

## Sheet: Description
Manuscript title	Human hepatic gene expression signature of non-alcoholic fatty liver disease progression, a meta-analysis
Authors	Maria Ryaboshapkina, Mårten Hammar
Affiliations	Cardiovascular and Metabolic Diseases, Translational Sciences, Innovative Medicines and Early Development Biotech Unit, AstraZeneca, Pepparedsleden 1, Mölndal, 431 83, Sweden
Contact information	maria.ryaboshapkina@astrazeneca.com
Alternative e-mail	ryaboshapkinamaria@yahoo.com
Sheet	Table_number	Content
Methods_summary	Supplementary Table S1	Detailed description of the association analysis, including information on sample size, model type and variable encoding.
Column_description_sheets478	not referred in text	Description of data matrix format for meta-analysis results.
Metaanalysis_NAFLD	Supplementary Table S2	Computer-readable summary of the association analysis, data behind heatmaps in Figures 1, 2 and 3.
Validated_published_genes	Supplementary Table S3	98 genes highlighted in the original research articles and showing high confidence association to at least one aspect of NAFLD histology.
Metanetwork_NAFLD	Supplementary Table S4	Correlations between genes in the 218-gene NAFLD progression signature and genes with genetic evidence for NAFLD that are reproduced in >=3 studies, data behind Figure 4.
Metaanalysis_HCV	Supplementary Table S5	Auxilary results. Genes implicated in hepatitis C-induced fibrosis progression but with insufficient evidence for NAFLD.
Metaanalysis_progression_to_HCC	Supplementary Table S6	Auxilary results. Genes implicated in progression from normal liver to hepatitis C induced HCC but with insufficient evidence for NAFLD.
Agreement_with_nonparam	Supplementary Table S10*	Genes for which consistent-sign association to trait was detected in 3 independent studies by both parametric methods and their nonparametric alternatives.
* Supplementary Table S7, S8 and S9 are in the Supplementary Methods. Supplementary Table S10 is refererred to from Supplementary Methods.
Abbreviations:
NAFLD	non-alcoholic fatty liver disease
NASH	non-alcoholic steatohepatitis
HCV	viral hepatitis C
HBV	viral hepatitis B
HCC	hepatocellular carcinoma
HOMA-IR	homeostatic model assessment insulin resistance index
CVMD	cardiovascular and metabolic disease
HDL	high density lipids
NAS	non-alcoholic fatty liver disease activity score
LDL	low density lipids
BMI	body mass index
avgSpearmCor	mean Spearman correlation coefficient for all pairs of probe sets representing a given pair of genes
T2D	type 2 diabetes

## Sheet: Methods_summary
# Supplementary Table S1. Methods summary.
#
# Main analysis presented in the body of the manuscript									# Analysis presented in Supplementary Methods and conducted to demostrate the reliability of main method.
Association_type	Association_alias	Disease_condition	Study	Trait_category	Response_variable	Response_variable_encoding	Model_Type	N_samples_for_which_all_covariates_and_response_variable_were_available	Univariate_nonparametric_alternative	N_univariate
"negative control"	GSE48452_adiponectin	NAFLD	GSE48452	Diabetes-related trait	Adiponectin	nominal, as provided in the data base	linear regression adjusted for sex, age, bmi, post bariatric surgery or not *	65	Kendall tau b	65
"negative control"	GSE89632_diabetes	NAFLD	GSE89632	Diabetes-related trait	Diabetes	factor, not diabetic = 0, type 2 diabetic = 1	logistic regression adjusted for sex, age, bmi	61	Wilcoxon rank sum test (also known as Mann-Whitney test)	62
"negative control"	GSE15653_fasting_glucose	NAFLD	GSE15653	Diabetes-related trait	Fasting glucose	nominal, as provided in the data base	linear regression adjusted for sex, age, bmi	16	Kendall tau b	17
"negative control"	GSE89632_fasting_glucose	NAFLD	GSE89632	Diabetes-related trait	Fasting glucose	nominal, as provided in the data base	linear regression adjusted for sex, age, bmi	56	Kendall tau b	57
"negative control"	GSE15653_fasting_insulin	NAFLD	GSE15653	Diabetes-related trait	Fasting insulin	nominal, as provided in the data base	linear regression adjusted for sex, age, bmi	16	Kendall tau b	17
"negative control"	GSE89632_fasting_insulin	NAFLD	GSE89632	Diabetes-related trait	Fasting insulin	nominal, as provided in the data base	linear regression adjusted for sex, age, bmi	50	Kendall tau b	50
"negative control"	GSE15653_hba1c	NAFLD	GSE15653	Diabetes-related trait	HbA1c	nominal, as provided in the data base	linear regression adjusted for sex, age, bmi	17	Kendall tau b	18
"negative control"	GSE89632_hba1c	NAFLD	GSE89632	Diabetes-related trait	HbA1c	nominal, as provided in the data base	linear regression adjusted for sex, age, bmi	55	Kendall tau b	56
"negative control"	GSE89632_homa_ir	NAFLD	GSE89632	Diabetes-related trait	HOMA-IR	nominal, as provided in the data base	linear regression adjusted for sex, age, bmi	49	Kendall tau b	49
"negative control"	GSE48452_leptin	NAFLD	GSE48452	Diabetes-related trait	Leptin	nominal, as provided in the data base	linear regression adjusted for sex, age, bmi, post bariatric surgery or not	65	Kendall tau b	65
"negative control"	GSE15653_sg	NAFLD	GSE15653	Diabetes-related trait	Sg (glucose effectiveness)	nominal, as provided in the data base	univariate linear regression	7	Kendall tau b	7
"negative control"	GSE15653_si	NAFLD	GSE15653	Diabetes-related trait	Si (insulin sensitivity)	nominal, as provided in the data base	univariate linear regression	7	Kendall tau b	7
"sanity check"	GSE89632_ballooning	NAFLD	GSE89632	Disease severity	Ballooning	nominal, as provided in the data base	linear regression adjusted for sex, age, bmi	54	Kendall tau b	56
"sanity check"	GSE61260_NAFLD_ballooning	NAFLD	GSE61260	Disease severity	Ballooning	factor, ballooning score of 0 = 0, ballooning score above 0 = 1	univariate logistic regression	18	Wilcoxon rank sum test	18
"sanity check"	GSE59045_disease_severity	NAFLD	GSE59045	Disease severity	Histology class	nominal, encoding corresponding to increasing severity: histology class 1 = 1, class 2 = 2, class 3 = 3	linear regression adjusted for sex, age, bmi	15	Kendall tau b	15
main 1 (for NAFLD progression signature)	GSE48452_fibrosis_progression	NAFLD	GSE48452	Fibrosis progression	Fibrosis	nominal, as provided in the data base	linear regression adjusted for sex, age, bmi, post bariatric surgery or not	71	Kendall tau b	71
main 1 (for NAFLD progression signature)	GSE49541_fibrosis_progression	NAFLD	GSE49541	Fibrosis progression	Fibrosis	factor, mild fibrosis = 0, advanced fibrosis = 1	univariate logistic regression	72	Wilcoxon rank sum test	72
main 1 (for NAFLD progression signature)	GSE89632_fibrosis_progression	NAFLD	GSE89632	Fibrosis progression	Fibrosis	nominal, as provided in the data base	linear regression adjusted for sex, age, bmi	53	Kendall tau b	55
main 2 (for NAFLD progression signature)	GSE48452_mild_vs_no_fibrosis	NAFLD	GSE48452	Fibrosis, mild vs no fibrosis	Fibrosis	factor, fibrosis score of 0 = 0, fibrosis score of 0.5 or 1 = 1	logistic regression adjusted for sex, age, bmi, post bariatric surgery or not	66	Wilcoxon rank sum test	66
main 2 (for NAFLD progression signature)	GSE89632_mild_vs_no_fibrosis	NAFLD	GSE89632	Fibrosis, mild vs no fibrosis	Fibrosis	factor, fibrosis score of 0 = 0, fibrosis score of 1 = 1	linear regression adjusted for sex, age, bmi	44	Kendall tau b	45
main 2 (for NAFLD progression signature)	GSE61260_NAFLD_mild_vs_no_fibrosis	NAFLD	GSE61260	Fibrosis, mild vs no fibrosis	Fibrosis	factor, fibrosis score of 0 = 0, fibrosis score of 1 = 1, fibrosis score of 2 (a single patient) = 1	univariate logistic regression	20	Wilcoxon rank sum test	20
main 3 (for NAFLD progression signature)	GSE48452_inflammation	NAFLD	GSE48452	Inflammation	Inflammation	nominal, as provided in the data base	linear regression adjusted for sex, age, bmi, post bariatric surgery or not	72	Kendall tau b	72
main 3 (for NAFLD progression signature)	GSE89632_inflammation	NAFLD	GSE89632	Inflammation	Inflammation	nominal, as provided in the data base	linear regression adjusted for sex, age, bmi	43	Kendall tau b	45
main 3 (for NAFLD progression signature)	GSE61260_NAFLD_inflammation	NAFLD	GSE61260	Inflammation	Inflammation	factor, inflammation score of 0 = 0, inflammation score above 0 = 1	univariate logistic regression	18	Wilcoxon rank sum test	18
"negative control"	GSE89632_ldl	NAFLD	GSE89632	Lipid trait associated with CVMD risk	LDL-cholesterol	nominal, as provided in the data base	linear regression adjusted for sex, age, bmi	49	Kendall tau b	50
"negative control"	GSE15653_total_cholesterol	NAFLD	GSE15653	Lipid trait associated with CVMD risk	Total cholesterol	nominal, as provided in the data base	univariate linear regression	9	Kendall tau b	9
"negative control"	GSE89632_total_cholesterol	NAFLD	GSE89632	Lipid trait associated with CVMD risk	Total cholesterol	nominal, as provided in the data base	linear regression adjusted for sex, age, bmi	53	Kendall tau b	54
"negative control"	GSE15653_triglycerides	NAFLD	GSE15653	Lipid trait associated with CVMD risk	Triglycerides	nominal, as provided in the data base	univariate linear regression	9	Kendall tau b	9
"negative control"	GSE89632_triglycerides	NAFLD	GSE89632	Lipid trait associated with CVMD risk	Triglycerides	nominal, as provided in the data base	linear regression adjusted for sex, age, bmi	53	Kendall tau b	54
"negative control"	GSE89632_waist_circumference	NAFLD	GSE89632	Lipid trait associated with CVMD risk	Waist circumference	nominal, as provided in the data base	linear regression adjusted for sex, age, bmi	57	Kendall tau b	57
"negative control"	GSE15653_hdl	NAFLD	GSE15653	Lipid trait, protective	HDL-cholesterol	nominal, as provided in the data base	univariate linear regression	9	Kendall tau b	9
"negative control"	GSE89632_hdl	NAFLD	GSE89632	Lipid trait, protective	HDL-cholesterol	nominal, as provided in the data base	linear regression adjusted for sex, age, bmi	51	Kendall tau b	52
"sanity check"	GSE89632_liver_arachidonic_acid	NAFLD	GSE89632	Liver unsaturated fatty acids	Liver arachidonic acid	nominal, as provided in the data base	linear regression adjusted for sex, age, bmi	51	Kendall tau b	52
"sanity check"	GSE89632_liver_docosahexaenoic_acid	NAFLD	GSE89632	Liver unsaturated fatty acids	Liver docosahexaenoic acid	nominal, as provided in the data base	linear regression adjusted for sex, age, bmi	51	Kendall tau b	52
"sanity check"	GSE89632_liver_eicosapentaenoic_acid	NAFLD	GSE89632	Liver unsaturated fatty acids	Liver eicosapentaenoic acid	nominal, as provided in the data base	linear regression adjusted for sex, age, bmi	51	Kendall tau b	52
main 4 (for NAFLD progression signature)	GSE48452_nas	NAFLD	GSE48452	NAS score	NAS	nominal, as provided in the data base	linear regression adjusted for sex, age, bmi, post bariatric surgery or not	73	Kendall tau b	73
main 4 (for NAFLD progression signature)	GSE89632_nas	NAFLD	GSE89632	NAS score	NAS	nominal, as provided in the data base	linear regression adjusted for sex, age, bmi	43	Kendall tau b	45
main 4 (for NAFLD progression signature)	GSE61260_NAFLD_nas	NAFLD	GSE61260	NAS score	NAS	nominal, as provided in the data base	linear regression adjusted for sex, age, bmi	19	Kendall tau b	19
main 5 (for NAFLD progression signature)	GSE33814_nash_vs_simplesteatosis	NAFLD	GSE33814	NASH vs simple steatosis	NASH vs simple steatosis	factor, simple steatosis = 0, NASH = 1	univariate logistic regression	31	Wilcoxon rank sum test	31
main 5 (for NAFLD progression signature)	GSE48452_nash_vs_simplesteatosis	NAFLD	GSE48452	NASH vs simple steatosis	NASH vs simple steatosis	factor, simple steatosis = 0, NASH = 1	logistic regression adjusted for sex, age, bmi, post bariatric surgery or not	32	Wilcoxon rank sum test	32
main 5 (for NAFLD progression signature)	GSE89632_nash_vs_simplesteatosis	NAFLD	GSE89632	NASH vs simple steatosis	NASH vs simple steatosis	factor, simple steatosis = 0, NASH = 1	logistic regression adjusted for sex, age, bmi	37	Wilcoxon rank sum test	39
"sanity check"	GSE89632_alanine_transaminase	NAFLD	GSE89632	Sign of liver injury	Alanine transaminase	nominal, as provided in the data base	linear regression adjusted for sex, age, bmi	61	Kendall tau b	62
"sanity check"	GSE89632_alkaline_phosphatase	NAFLD	GSE89632	Sign of liver injury	Alkaline phosphatase	nominal, as provided in the data base	linear regression adjusted for sex, age, bmi	61	Kendall tau b	62
"sanity check"	GSE89632_aspartate_transaminase	NAFLD	GSE89632	Sign of liver injury	Aspartate transaminase	nominal, as provided in the data base	linear regression adjusted for sex, age, bmi	61	Kendall tau b	62
main 6 (for NAFLD progression signature)	GSE48452_degree_of_steatosis	NAFLD	GSE48452	Steatosis severity	Hepatic steatosis, %	nominal, as provided in the data base	linear regression adjusted for sex, age, bmi, post bariatric surgery or not	73	Kendall tau b	73
main 6 (for NAFLD progression signature)	GSE89632_degree_of_steatosis	NAFLD	GSE89632	Steatosis severity	Hepatic steatosis, %	nominal, as provided in the data base	linear regression adjusted for sex, age, bmi	54	Kendall tau b	56
main 6 (for NAFLD progression signature)	GSE61260_NAFLD_degree_of_steatosis	NAFLD	GSE61260	Steatosis severity	Steatosis score	nominal, as provided in the data base	linear regression adjusted for sex, age, bmi	18	Kendall tau b	18
main 7 (HCV, a separate category)	GSE33258_fibrosis_progression	HCV	GSE33258	Fibrosis progression	Fibrosis	nominal, Metavir score F1 = 1, F2 = 2, F3 = 3, F4 = 4	univariate linear regression	36	Kendall tau b	36
main 7 (HCV, a separate category)	GSE11536_fibrosis_progression	HCV	GSE11536	Fibrosis progression	Fibrosis	factor, Metavir score F1 = 0, F4 = 1	logistic regression adjusted for sex and age	48	Wilcoxon rank sum test	48
main 7 (HCV, a separate category)	GSE33650_parenchyma_fibrosis_progression	HCV	GSE33650	Fibrosis progression	Fibrosis (hepatic parenchyma)	factor, Ishak fibrosis score 0 = 0, Ishak fibrosis score 3 or 5 = 1	logistic regression adjusted for sex and age	54	Wilcoxon rank sum test	54
"sanity check"	GSE33650_portaltract_fibrosis_progression	HCV	GSE33650	Fibrosis progression	Fibrosis (portal tract)	factor, Ishak fibrosis score 0 = 0, Ishak fibrosis score 3 or 5 = 1	logistic regression adjusted for sex and age	18	Wilcoxon rank sum test	18
"sanity check"	GSE84044_scheuer_g	HBV	GSE84044	Disease severity or fibrosis	Scheuer G	nominal, as provided in the data base	linear regression adjusted for sex and age	124	Kendall tau b	124
"sanity check"	GSE84044_scheuer_s	HBV	GSE84044	Disease severity or fibrosis	Scheuer S	nominal, as provided in the data base	linear regression adjusted for sex and age	124	Kendall tau b	124
main 8 (HCC, a separate category, considered in NAFLD progression signature only as an additional trait for genes with associations to main 1-6)	GSE6764_progression_to_HCC	HCC	GSE6764	Progression towards tumor	Progression towards tumor	nominal, normal liver = 0, chronically inflamed liver = 1, cirrhosis without HCC = 2, cirrhosis = 3, low-grade dysplastic liver = 4, high-grade dysplastic liver tissue = 5, very early HCC = 6, early HCC = 7, advanced HCC = 8, very advanced HCC = 9	univariate linear regression	75	Kendall tau b	75
main 8 (HCC, a separate category, considered in NAFLD progression signature only as an additional trait for genes with associations to main 1-6)	GSE54238_progression_to_HCC	HCC	GSE54238	Progression towards tumor	Progression towards tumor	nominal, normal liver = 0, chronically inflamed liver = 1, cirrhosis = 2, early stage HCC = 3, advanced HCC = 4	linear regression adjusted for age	56	Kendall tau b	56
main 8 (HCC, a separate category, considered in NAFLD progression signature only as an additional trait for genes with associations to main 1-6)	GSE14323_progression_to_HCC	HCC	GSE14323 (GPL571)**	Progression towards tumor	Progression towards tumor	nominal, normal = 0, cirrhosis without HCC = 1, cirrhosis with HCC = 2, HCC = 3	univariate linear regression	115	Kendall tau b	115
"sanity check"	GSE61260_disease_severity	Mixed etiology	GSE61260	Disease severity	Disease severity	nominal, encoding corresponding to increasing severity: healthy normal= 0, obese = 1, NAFLD = 2, NASH = 3, PSC = 4, PBC = 5	linear regression adjusted for sex, age, bmi	75	Kendall tau b	134
"sanity check"	GSE61376_enlarged_liver	Mixed etiology	GSE61376	Disease severity	Enlarged liver	factor, not enlarged = 0, enlarged = 1	logistic regression adjusted for sex and age	17	Wilcoxon rank sum test	17
"sanity check"	GSE61376_fibrosis_progression	Mixed etiology	GSE61376	Fibrosis progression	Fibrosis	nominal, S1 = 1, S2 = 2, S3 = 3, S4 = 4	linear regression adjusted for sex and age	17	Kendall tau b	17
"sanity check"	GSE61260_all_etiologies_fibrosis_progression	Mixed etiology	GSE61260	Fibrosis progression	Fibrosis	factor, fibrosis score of 0 = 0, fibrosis score above 0 = 1	logistic regression adjusted for sex, age and bmi	62	Wilcoxon rank sum test	62
* Covariate encoding:
Sex: female = 0, male = 1
Age in years
BMI in kg/m2
Post bariatric surgery: no = 0, yes = 1
** Very few samples were assayed on another microarray platform, discarded

## Sheet: Column_description_sheets478
This column description applies to sheets 'Metaanalysis_NAFLD', 'Metaanalysis_HCV', 'Metaanalysis_progression_to_HCC'.
Header line contains information on disease etiology and data sources.
Annotation columns
Column	Description	Encoding
GeneSymbol	Official HUGO gene symbol, state November 2016 (http://www.genenames.org/)
prefExprInLiver	Genes that have highest expression level in liver and are relatively less abundantly expressed in other tissues. 'Tissue enriched' or 'Tissue enhanced' according to Human Protein Atlas Data (http://www.proteinatlas.org/about/download)	0 = no, 1 = yes
highConf_fibrosis_in_NAFLD	Gene showed consistent-sign associations with fibrosis progression in GSE48452, GSE49541 and GSE89632	0 = no, 1 = yes
highConf_mild_vs_no_fibrosis	Gene showed consistent-sign associations with fibrosis progression in GSE48452, GSE61260 and GSE89632	0 = no, 1 = yes
highConf_NASH_vs_SS	Gene showed consistent-sign associations with odds of having NASH over simple steatosis in GSE33814, GSE48452 and GSE89632	0 = no, 1 = yes
highConf_degree_of_SS	Gene showed consistent-sign associations with percentage of steatosis or steatosis score in GSE48452, GSE61260 and GSE89632	0 = no, 1 = yes
highConf_inflammation	Gene showed consistent-sign associations with inflammation score in GSE48452, GSE61260 and GSE89632	0 = no, 1 = yes
highConf_NAS	Gene showed consistent-sign associations with NAFLD Activity Score (NAS) in GSE48452, GSE61260 and GSE89632	0 = no, 1 = yes
highConf_progression_to_HCC	Gene showed consistent-sign associations with progression from normal through inflammed and or cirrhotic stage to hepatocellular carcinoma with viral or mixed etiology in GSE6764, GSE54238 and GSE14323	0 = no, 1 = yes
highConf_fibrosis_in_HCV_parenchyma	Gene showed consistent-sign associations with chronic HCV-induced fibrosis progression in GSE33650, GSE33258 and GSE11536. Only liver parenchyma material was considered	0 = no, 1 = yes
entrezids	NCBI Gene ID (Entrez ID)
Data columns
Column name format	study ID _ traits
Values represent the number of probe sets showing significant association with trait multiplied by the sign of association.
For example: the entry for STAT1 and GSE15653_fasting_glucose = 2. Thus, increasing levels of STAT1 were associated with increasing fasting glucose levels in GSE15653 and 2 probe sets showed such association in GSE15653.
Insignificant associations/lack of association were marked as missing values, denoted "NA".
"Inconsistent" indicated that different probe sets show opposite-sign associations with a given trait in a given study.
"Not assayed" indicated that no internal microarray identifier (for example, probe set ID) could be unambiguously assigned to a given gene or that there were no probe sets representing a given gene on that microarray platform.

## Sheet: Metaanalysis_NAFLD
# Supplementary Table S2. Meta-analysis summary for NAFLD progression.
# GeneCategory	GeneSymbol	Human_Protein_Atlas_predicted_secreted_protein	Human_Protein_Atlas_TissueEnhancedOrEnriched_in_liver	reproduced_in_min_3_studies	reproduced_in_min_3_studies	reproduced_in_min_3_studies	reproduced_in_min_3_studies	reproduced_in_min_3_studies	reproduced_in_min_3_studies	reproduced_in_min_3_studies	reproduced_in_min_3_studies	entrezids	NAFLD	NAFLD	NAFLD	NAFLD	NAFLD	NAFLD	NAFLD	NAFLD	NAFLD	NAFLD	NAFLD	NAFLD	NAFLD	NAFLD	NAFLD	NAFLD	NAFLD	NAFLD	Mixed_etiology	NAFLD	NAFLD	NAFLD	NAFLD	NAFLD	NAFLD	NAFLD	NAFLD	NAFLD	NAFLD	NAFLD	NAFLD	NAFLD	NAFLD	NAFLD	NAFLD	NAFLD	NAFLD
GeneCategory	GeneSymbol	isPredictedSecretedProtein	prefExprInLiver	highConf_fibrosis_in_NAFLD	highConf_mild_vs_no_fibrosis	highConf_NASH_vs_SS	highConf_degree_of_SS	highConf_inflammation	highConf_NAS	highConf_progression_to_HCC	highConf_fibrosis_in_HCV_parenchyma	entrezids	GSE15653_fasting_glucose	GSE15653_fasting_insulin	GSE15653_hba1c	GSE15653_hdl	GSE15653_sg	GSE15653_si	GSE15653_total_cholesterol	GSE15653_triglycerides	GSE33814_nash_vs_simplesteatosis	GSE48452_adiponectin	GSE48452_degree_of_steatosis	GSE48452_fibrosis_progression	GSE48452_inflammation	GSE48452_leptin	GSE48452_nas	GSE48452_nash_vs_simplesteatosis	GSE49541_fibrosis_progression	GSE59045_disease_severity	GSE61260_disease_severity	GSE89632_alanine_transaminase	GSE89632_alkaline_phosphatase	GSE89632_aspartate_transaminase	GSE89632_ballooning	GSE89632_diabetes	GSE89632_fasting_glucose	GSE89632_fasting_insulin	GSE89632_fibrosis_progression	GSE89632_hba1c	GSE89632_hdl	GSE89632_homa_ir	GSE89632_ldl	GSE89632_liver_arachidonic_acid	GSE89632_liver_docosahexaenoic_acid	GSE89632_liver_eicosapentaenoic_acid	GSE89632_inflammation	GSE89632_nas	GSE89632_nash_vs_simplesteatosis
high confidence association with at least one histology trait in NAFLD	GPC3	0	0	1	0	0	0	0	0	1	0	2719	NA	NA	NA	NA	NA	NA	NA	NA	NA	NA	NA	1	1	NA	NA	NA	1	NA	NA	NA	NA	NA	NA	-1	-1	NA	1	NA	NA	NA	NA	NA	NA	NA	NA	NA	NA
high confidence association with at least one histology trait in NAFLD	ATP9A	0	0	1	0	0	0	0	1	0	0	10079	NA	NA	NA	NA	NA	NA	NA	1	NA	NA	1	1	1	NA	1	1	1	NA	NA	NA	NA	1	2	NA	NA	NA	1	NA	NA	NA	NA	NA	NA	NA	1	2	2
high confidence association with at least one histology trait in NAFLD	MT1E	0	0	1	0	0	0	0	0	1	0	4493	NA	NA	NA	NA	NA	NA	NA	NA	-1	NA	NA	-1	-1	NA	-1	NA	-1	NA	NA	NA	NA	-1	NA	NA	NA	NA	-1	NA	NA	NA	NA	NA	NA	NA	NA	NA	-1
high confidence association with at least one histology trait in NAFLD	TMSB4X	0	0	0	0	0	1	0	0	0	0	7114	NA	NA	NA	NA	NA	NA	NA	NA	2	NA	2	2	2	NA	2	NA	NA	NA	NA	NA	NA	NA	NA	NA	NA	NA	NA	NA	NA	NA	NA	NA	NA	NA	NA	NA	NA
high confidence association with at least one histology trait in NAFLD	MPZL1	1	0	0	0	1	0	0	0	0	0	9019	NA	NA	NA	NA	-1	-1	NA	Inconsistent	1	NA	NA	1	1	NA	NA	1	1	3	NA	NA	NA	NA	NA	NA	NA	NA	NA	NA	NA	NA	NA	NA	NA	NA	1	1	1
high confidence association with at least one histology trait in NAFLD	HKDC1	0	0	1	0	0	0	0	0	0	0	80201	NA	NA	NA	NA	NA	NA	NA	NA	1	NA	NA	1	1	NA	1	NA	1	-1	1	1	NA	1	1	NA	NA	NA	1	NA	NA	NA	NA	NA	NA	NA	NA	NA	1
high confidence association with at least one histology trait in NAFLD	ADHFE1	0	0	1	0	0	0	0	0	0	0	137872	Not assayed	Not assayed	Not assayed	Not assayed	Not assayed	Not assayed	Not assayed	Not assayed	NA	NA	NA	-1	NA	NA	NA	-1	-1	-1	-1	NA	NA	NA	-1	NA	NA	NA	-1	NA	NA	NA	NA	NA	NA	NA	NA	NA	NA
high confidence association with at least one histology trait in NAFLD	APOF	1	1	1	0	0	0	1	0	1	0	319	NA	NA	NA	NA	NA	NA	NA	NA	Not assayed	NA	-1	-1	-1	NA	-1	-1	-1	-1	-1	-1	NA	-1	-1	NA	NA	-1	-1	-1	NA	-1	NA	1	1	NA	-1	-1	-1
high confidence association with at least one histology trait in NAFLD	TXN	0	0	0	0	1	0	0	0	0	0	7295	NA	NA	NA	NA	NA	NA	NA	NA	2	NA	NA	1	1	NA	1	1	2	NA	1	1	NA	1	2	NA	NA	1	NA	NA	NA	1	NA	-1	NA	NA	1	2	1
high confidence association with at least one histology trait in NAFLD	AJUBA	0	0	1	0	0	1	0	1	0	0	84962	Not assayed	Not assayed	Not assayed	Not assayed	Not assayed	Not assayed	Not assayed	Not assayed	NA	NA	1	1	1	NA	1	1	2	NA	1	3	NA	3	2	1	NA	NA	1	1	NA	1	NA	-3	-2	NA	2	2	2
high confidence association with at least one histology trait in NAFLD	SPECC1	0	0	1	0	0	0	0	0	0	0	92521	Not assayed	Not assayed	Not assayed	Not assayed	Not assayed	Not assayed	Not assayed	Not assayed	NA	NA	NA	1	1	NA	1	NA	1	NA	1	1	NA	NA	NA	NA	NA	1	1	NA	NA	NA	NA	NA	NA	NA	NA	NA	NA
high confidence association with at least one histology trait in NAFLD	C3P1	0	0	0	0	1	0	0	0	0	0	388503	Not assayed	Not assayed	Not assayed	Not assayed	Not assayed	Not assayed	Not assayed	Not assayed	-2	-1	NA	-1	NA	NA	NA	-1	-1	Not assayed	-1	NA	NA	NA	NA	1	NA	NA	NA	NA	NA	NA	1	NA	NA	NA	NA	NA	-2
high confidence association with at least one histology trait in NAFLD	SLC1A1	0	0	0	0	1	0	0	0	0	0	6505	NA	NA	NA	NA	NA	NA	NA	NA	-1	NA	-1	NA	NA	NA	-1	-1	NA	-2	NA	NA	NA	NA	NA	NA	NA	NA	NA	NA	NA	NA	NA	NA	1	NA	-1	NA	-1
high confidence association with at least one histology trait in NAFLD	LINC01554	0	0	1	0	0	0	0	0	0	0	202299	Not assayed	Not assayed	Not assayed	Not assayed	Not assayed	Not assayed	Not assayed	Not assayed	-1	NA	NA	-1	NA	NA	NA	NA	-1	NA	-1	-1	NA	-1	-1	NA	NA	NA	-1	NA	NA	NA	NA	NA	NA	NA	NA	NA	NA
high confidence association with at least one histology trait in NAFLD	DCN	1	0	1	0	1	0	0	0	0	0	1634	1	3	2	NA	NA	NA	NA	NA	2	NA	1	1	1	NA	1	1	5	NA	NA	NA	NA	NA	NA	-2	NA	NA	1	NA	NA	NA	NA	NA	NA	NA	1	NA	2
high confidence association with at least one histology trait in NAFLD	RBM10	0	0	0	0	1	0	0	0	0	0	8241	NA	NA	NA	NA	NA	NA	NA	NA	-1	NA	NA	NA	-1	NA	NA	-1	NA	NA	NA	NA	NA	NA	-1	NA	NA	NA	NA	NA	NA	NA	NA	NA	NA	NA	-1	-1	-1
high confidence association with at least one histology trait in NAFLD	MCM6	0	0	1	0	1	0	1	0	0	0	4175	NA	1	NA	NA	NA	NA	NA	NA	1	NA	1	1	1	NA	1	1	2	NA	NA	1	NA	1	1	NA	NA	NA	1	NA	NA	NA	NA	NA	NA	NA	1	1	1
high confidence association with at least one histology trait in NAFLD	BSG	1	0	0	0	1	0	0	0	0	0	682	NA	NA	NA	NA	NA	NA	NA	1	1	NA	1	1	1	NA	1	1	NA	NA	NA	NA	NA	NA	NA	NA	NA	NA	NA	NA	NA	NA	NA	NA	NA	NA	1	NA	1
high confidence association with at least one histology trait in NAFLD	IL32	1	0	1	0	1	0	0	1	0	0	9235	NA	NA	NA	NA	NA	NA	NA	NA	1	NA	1	1	1	NA	1	1	1	NA	1	1	NA	2	2	NA	NA	NA	1	NA	NA	NA	NA	NA	NA	NA	1	2	2
high confidence association with at least one histology trait in NAFLD	CXCL9	1	0	1	0	0	0	0	0	1	0	4283	NA	NA	NA	NA	NA	NA	NA	NA	NA	NA	1	1	NA	-1	1	NA	1	NA	1	1	NA	1	1	NA	NA	1	1	NA	NA	NA	NA	-1	-1	-1	1	1	1
high confidence association with at least one histology trait in NAFLD	ATP1A1	0	0	0	0	1	0	0	0	0	0	476	NA	NA	NA	NA	NA	NA	NA	NA	3	NA	NA	1	1	NA	NA	1	1	NA	1	-1	NA	-1	NA	-1	NA	NA	NA	NA	1	NA	NA	1	1	NA	NA	NA	2
high confidence association with at least one histology trait in NAFLD	SYPL1	0	0	1	0	0	0	0	0	1	0	6856	NA	NA	NA	2	NA	NA	NA	NA	NA	NA	NA	1	1	NA	NA	NA	1	2	1	NA	NA	NA	1	-1	NA	NA	1	NA	NA	NA	NA	NA	NA	NA	1	1	1
high confidence association with at least one histology trait in NAFLD	ALDOA	1	0	0	0	1	0	0	0	0	0	226	NA	NA	NA	NA	NA	NA	NA	NA	2	NA	1	1	1	NA	1	1	NA	NA	NA	NA	NA	NA	NA	-1	NA	NA	1	NA	NA	NA	-2	NA	NA	1	NA	NA	1
high confidence association with at least one histology trait in NAFLD	MCM4	0	0	1	0	0	0	0	0	1	0	4173	NA	-1	-1	NA	NA	-1	NA	NA	NA	NA	1	1	1	NA	1	1	1	NA	1	1	NA	1	1	NA	NA	NA	1	NA	NA	NA	-1	NA	NA	NA	1	1	1
high confidence association with at least one histology trait in NAFLD	SYAP1	1	0	1	0	0	0	0	0	0	0	94056	Not assayed	Not assayed	Not assayed	Not assayed	Not assayed	Not assayed	Not assayed	Not assayed	-1	NA	-1	-1	-1	NA	-1	NA	-1	-5	NA	-1	NA	-1	-1	NA	NA	NA	-1	NA	NA	NA	NA	1	NA	NA	-1	-1	-1
high confidence association with at least one histology trait in NAFLD	CXCL12	1	0	1	0	0	0	0	0	0	0	6387	NA	1	NA	NA	NA	NA	NA	NA	3	NA	NA	1	NA	NA	NA	NA	2	NA	-1	NA	NA	NA	NA	-1	NA	NA	2	NA	NA	NA	-1	NA	NA	NA	1	NA	2
high confidence association with at least one histology trait in NAFLD	SLC16A10	0	0	1	0	0	0	0	0	1	0	117247	-1	NA	NA	NA	NA	NA	NA	NA	-1	NA	-1	-1	-1	NA	-1	NA	-2	NA	-1	NA	NA	-1	NA	1	NA	NA	-1	NA	NA	NA	NA	NA	NA	NA	NA	NA	NA
high confidence association with at least one histology trait in NAFLD	PAPD7	0	0	1	0	1	0	0	0	0	0	11044	NA	NA	NA	NA	NA	NA	NA	NA	-1	-1	NA	-1	NA	NA	NA	-1	-1	-1	NA	-1	NA	-1	-1	NA	NA	-1	-1	NA	NA	-1	NA	1	1	NA	-1	-1	-1
high confidence association with at least one histology trait in NAFLD	TOP2A	0	0	1	0	0	0	0	0	0	0	7153	NA	NA	NA	NA	-1	NA	NA	-1	NA	NA	NA	1	NA	NA	NA	NA	1	NA	1	1	NA	1	1	NA	NA	1	1	NA	NA	1	NA	-1	-1	NA	1	1	1
high confidence association with at least one histology trait in NAFLD	VPS45	0	0	0	0	1	0	0	0	1	0	11311	NA	NA	NA	NA	NA	NA	NA	-1	1	NA	NA	1	1	NA	1	1	1	-1	NA	1	NA	1	1	NA	1	NA	NA	1	NA	NA	NA	-1	-1	NA	1	1	1
high confidence association with at least one histology trait in NAFLD	RGS5	0	0	1	0	0	0	0	1	0	0	8490	NA	NA	NA	NA	NA	NA	1	NA	NA	NA	NA	-1	-1	NA	-1	NA	-4	-2	NA	-2	NA	-2	-2	NA	NA	NA	-2	-2	NA	NA	NA	2	NA	NA	-2	-2	-1
high confidence association with at least one histology trait in NAFLD	UBD	0	0	0	0	0	0	0	1	0	0	10537	Not assayed	Not assayed	Not assayed	Not assayed	Not assayed	Not assayed	Not assayed	Not assayed	1	NA	2	2	2	NA	2	NA	Not assayed	Not assayed	2	1	NA	1	1	NA	NA	1	1	NA	NA	NA	NA	NA	NA	-1	1	1	1
high confidence association with at least one histology trait in NAFLD	KDELR3	0	0	1	0	0	0	0	0	0	0	11015	NA	NA	NA	NA	NA	NA	NA	NA	2	NA	NA	1	NA	NA	NA	NA	2	NA	NA	3	NA	3	3	NA	NA	NA	2	1	NA	NA	NA	-3	NA	NA	2	2	2
high confidence association with at least one histology trait in NAFLD	GSTA3	0	0	1	0	0	0	0	0	0	0	2940	NA	NA	NA	NA	NA	NA	NA	NA	-1	NA	NA	-1	NA	NA	NA	NA	-1	NA	NA	NA	NA	NA	-1	NA	NA	NA	-1	NA	NA	NA	NA	NA	NA	NA	NA	NA	NA
high confidence association with at least one histology trait in NAFLD	MRAS	0	0	1	0	1	0	0	0	1	0	22808	NA	NA	NA	NA	NA	NA	NA	NA	1	NA	1	1	1	NA	1	1	1	NA	NA	1	NA	NA	1	NA	NA	1	1	NA	NA	1	NA	NA	NA	NA	1	1	1
high confidence association with at least one histology trait in NAFLD	RTN1	0	0	0	0	0	1	0	1	0	0	6252	NA	NA	NA	-1	NA	-1	NA	NA	1	NA	1	1	1	NA	1	NA	1	1	1	Inconsistent	NA	1	1	-1	NA	2	NA	NA	NA	1	NA	-1	-1	NA	2	1	2
high confidence association with at least one histology trait in NAFLD	SOX9	0	0	1	0	0	0	0	0	1	0	6662	NA	NA	NA	NA	NA	NA	NA	NA	1	NA	1	1	1	NA	1	NA	2	NA	1	1	NA	1	1	NA	NA	NA	1	NA	NA	NA	-1	NA	NA	NA	NA	NA	NA
high confidence association with at least one histology trait in NAFLD	FAM213B	0	0	1	0	0	0	0	0	0	0	127281	Not assayed	Not assayed	Not assayed	Not assayed	Not assayed	Not assayed	Not assayed	Not assayed	Not assayed	NA	NA	1	1	NA	NA	NA	1	NA	NA	1	NA	1	1	NA	NA	NA	1	NA	NA	NA	NA	-1	NA	NA	NA	1	1
high confidence association with at least one histology trait in NAFLD	KCNAB1	0	0	1	0	0	0	0	0	0	0	7881	NA	NA	-1	NA	NA	NA	1	NA	NA	NA	-1	-1	-1	-1	-1	NA	-3	NA	NA	NA	NA	NA	NA	1	NA	NA	-1	NA	-1	NA	NA	NA	NA	NA	NA	NA	-1
high confidence association with at least one histology trait in NAFLD	PIGR	0	0	0	0	1	1	0	0	0	0	5284	NA	NA	NA	NA	NA	NA	NA	NA	1	NA	1	1	1	NA	1	1	NA	NA	1	1	NA	1	1	NA	NA	NA	1	NA	NA	NA	NA	-1	-1	NA	1	1	1
high confidence association with at least one histology trait in NAFLD	ROBO1	0	0	1	0	0	0	0	0	1	0	6091	1	NA	1	NA	NA	NA	NA	NA	1	NA	1	1	1	NA	1	NA	1	NA	1	Inconsistent	NA	-1	-1	NA	NA	NA	1	NA	NA	NA	-1	NA	NA	NA	NA	-1	NA
high confidence association with at least one histology trait in NAFLD	ADCY7	0	0	0	0	0	0	0	1	0	0	113	NA	NA	NA	NA	NA	NA	NA	NA	NA	NA	1	1	NA	NA	1	NA	Inconsistent	NA	NA	1	NA	1	1	NA	NA	NA	NA	NA	NA	NA	NA	-1	NA	NA	NA	1	1
high confidence association with at least one histology trait in NAFLD	HIST1H2AC	0	0	0	0	1	0	0	0	0	0	8334	1	NA	NA	NA	NA	NA	NA	NA	1	NA	1	NA	NA	NA	1	1	NA	NA	NA	1	NA	1	1	NA	NA	NA	NA	NA	NA	NA	NA	-1	NA	NA	1	1	1
high confidence association with at least one histology trait in NAFLD	AMT	0	0	1	0	0	0	0	1	0	0	275	NA	NA	NA	NA	NA	NA	NA	NA	-1	NA	-1	-1	-1	NA	-1	NA	-1	-1	-1	NA	NA	NA	NA	NA	NA	NA	-1	NA	NA	NA	NA	NA	NA	NA	NA	-1	-1
high confidence association with at least one histology trait in NAFLD	PTPRD	1	0	1	0	0	0	0	0	0	0	5789	NA	NA	NA	NA	-1	NA	NA	NA	-1	NA	NA	-1	-1	NA	NA	NA	-1	NA	NA	NA	NA	NA	-1	NA	NA	NA	-1	NA	NA	-1	NA	NA	NA	NA	NA	-1	-1
high confidence association with at least one histology trait in NAFLD	NUSAP1	0	0	1	0	0	0	0	0	1	0	51203	NA	NA	NA	NA	NA	NA	NA	NA	NA	NA	1	1	1	NA	1	1	2	NA	1	2	NA	2	2	NA	NA	NA	1	NA	-1	NA	NA	-2	-2	NA	1	2	1
high confidence association with at least one histology trait in NAFLD	MCM10	0	0	1	0	0	0	0	0	0	0	55388	NA	NA	NA	NA	NA	1	NA	NA	NA	NA	1	1	1	NA	1	NA	1	NA	1	NA	NA	NA	1	NA	NA	NA	1	NA	NA	NA	NA	NA	NA	NA	NA	NA	1
high confidence association with at least one histology trait in NAFLD	LPL	1	0	0	0	0	0	0	1	0	0	4023	NA	NA	-1	NA	NA	NA	NA	NA	NA	NA	1	1	1	NA	1	NA	2	-1	NA	1	NA	1	1	NA	NA	1	NA	NA	NA	NA	NA	-1	NA	NA	1	1	NA
high confidence association with at least one histology trait in NAFLD	HORMAD2	0	0	1	0	0	0	0	0	0	0	150280	Not assayed	Not assayed	Not assayed	Not assayed	Not assayed	Not assayed	Not assayed	Not assayed	-1	NA	NA	-1	NA	NA	NA	-1	-1	NA	NA	-1	NA	-1	-1	NA	NA	NA	-1	NA	NA	NA	1	NA	NA	NA	NA	NA	NA
high confidence association with at least one histology trait in NAFLD	PRKAA2	0	0	1	0	0	0	0	0	0	0	5563	NA	NA	NA	NA	NA	NA	NA	NA	NA	NA	1	1	1	NA	1	1	4	NA	1	1	NA	1	1	NA	NA	NA	1	NA	NA	NA	NA	NA	NA	NA	NA	NA	NA
high confidence association with at least one histology trait in NAFLD	PBK	0	0	1	0	0	0	0	0	0	0	55872	NA	NA	NA	NA	NA	NA	NA	NA	NA	NA	NA	1	1	NA	1	NA	1	NA	1	NA	NA	NA	1	NA	NA	NA	1	NA	NA	NA	NA	NA	NA	NA	1	1	1
high confidence association with at least one histology trait in NAFLD	CCS	0	0	0	0	1	0	0	0	0	0	9973	NA	NA	NA	NA	-1	NA	NA	NA	-3	NA	-1	-1	-1	NA	-1	-1	-1	NA	-1	NA	NA	NA	NA	1	NA	NA	NA	NA	NA	NA	NA	NA	NA	NA	NA	NA	-1
high confidence association with at least one histology trait in NAFLD	VSIG10	1	0	1	0	0	0	0	0	0	0	54621	Not assayed	Not assayed	Not assayed	Not assayed	Not assayed	Not assayed	Not assayed	Not assayed	NA	NA	1	1	1	NA	1	NA	1	NA	1	2	NA	2	1	NA	NA	1	1	1	NA	1	NA	-2	-2	NA	1	1	1
high confidence association with at least one histology trait in NAFLD	H2AFY	0	0	0	0	0	0	0	1	0	1	9555	NA	NA	NA	NA	NA	NA	NA	NA	NA	NA	1	1	1	NA	1	1	1	NA	NA	1	NA	NA	Inconsistent	NA	NA	NA	NA	NA	-1	1	NA	NA	NA	NA	1	2	2
high confidence association with at least one histology trait in NAFLD	CDKN3	0	0	1	0	0	0	0	0	0	0	1033	NA	NA	NA	NA	NA	NA	1	NA	NA	NA	NA	1	NA	NA	NA	1	1	NA	1	1	NA	1	1	NA	NA	NA	1	NA	NA	1	NA	-1	-1	NA	1	1	1
high confidence association with at least one histology trait in NAFLD	GNMT	0	0	0	0	1	0	0	0	1	0	27232	NA	NA	NA	NA	NA	NA	NA	NA	-1	NA	-1	-1	-1	NA	-1	-1	-1	NA	NA	NA	NA	NA	NA	NA	NA	-1	NA	NA	NA	-1	NA	NA	NA	NA	NA	NA	-1
high confidence association with at least one histology trait in NAFLD	SEC31A	1	0	0	0	1	0	0	0	0	0	22872	NA	1	1	NA	NA	NA	NA	NA	1	NA	1	NA	NA	NA	1	1	1	NA	NA	NA	NA	NA	NA	NA	1	NA	NA	NA	NA	NA	-1	-1	NA	NA	NA	1	1
high confidence association with at least one histology trait in NAFLD	ARF3	0	0	0	0	1	0	0	0	0	0	377	NA	NA	NA	NA	NA	NA	NA	NA	1	NA	NA	1	1	NA	NA	1	NA	NA	1	NA	NA	NA	NA	NA	NA	NA	NA	NA	NA	NA	NA	NA	NA	NA	1	1	1
high confidence association with at least one histology trait in NAFLD	STAT1	0	0	1	0	0	0	0	0	1	0	6772	2	NA	NA	NA	NA	NA	2	NA	NA	NA	NA	1	NA	NA	NA	NA	3	NA	1	NA	NA	1	1	NA	-1	NA	1	NA	NA	NA	NA	NA	NA	NA	1	1	1
high confidence association with at least one histology trait in NAFLD	ITGB5	0	0	1	0	0	0	0	0	0	0	3693	NA	NA	NA	1	NA	NA	NA	-1	3	NA	NA	1	1	NA	NA	NA	4	NA	1	2	NA	2	2	NA	NA	2	1	NA	NA	1	NA	-1	NA	NA	2	1	2
high confidence association with at least one histology trait in NAFLD	TERF2IP	0	0	0	0	0	1	0	0	0	0	54386	NA	NA	NA	NA	NA	NA	1	NA	NA	NA	-1	NA	NA	NA	-1	NA	NA	NA	NA	-1	NA	NA	NA	NA	NA	NA	NA	NA	NA	NA	NA	1	1	NA	NA	NA	NA
high confidence association with at least one histology trait in NAFLD	TXNRD1	0	0	0	0	1	0	0	0	0	0	7296	NA	NA	NA	NA	NA	NA	NA	NA	1	NA	1	1	1	NA	1	1	1	NA	1	NA	NA	NA	NA	NA	NA	NA	NA	NA	NA	NA	NA	NA	NA	NA	1	1	1
high confidence association with at least one histology trait in NAFLD	MARCKS	0	0	1	0	0	0	0	0	0	0	4082	1	NA	NA	NA	NA	NA	1	NA	1	NA	NA	1	NA	NA	1	NA	4	NA	1	NA	NA	NA	NA	NA	NA	NA	1	NA	NA	NA	-1	NA	NA	NA	NA	NA	NA
high confidence association with at least one histology trait in NAFLD	TUBG1	0	0	0	0	1	0	0	0	0	0	7283	NA	NA	NA	NA	NA	NA	NA	NA	1	1	1	1	1	-1	1	1	NA	NA	1	3	NA	3	2	NA	NA	NA	1	NA	NA	1	NA	-3	-3	-1	2	3	2
high confidence association with at least one histology trait in NAFLD	LUM	1	0	1	0	1	0	0	0	0	0	4060	NA	NA	NA	NA	NA	NA	NA	NA	2	NA	1	1	1	NA	1	1	2	1	1	NA	NA	NA	NA	NA	NA	1	2	NA	NA	NA	NA	NA	NA	NA	NA	NA	1
high confidence association with at least one histology trait in NAFLD	RNASE1	1	0	1	0	0	0	0	0	1	0	6035	NA	NA	NA	NA	NA	-1	-1	NA	2	NA	NA	1	NA	NA	NA	NA	1	NA	NA	2	NA	2	1	NA	NA	NA	1	NA	NA	NA	NA	NA	NA	NA	1	1	1
high confidence association with at least one histology trait in NAFLD	EPCAM	1	0	1	0	0	0	0	0	0	0	4072	NA	NA	NA	NA	NA	NA	NA	NA	1	NA	2	2	2	NA	2	NA	1	NA	2	NA	NA	NA	1	-1	-3	NA	3	NA	NA	NA	-1	1	NA	NA	NA	NA	3
high confidence association with at least one histology trait in NAFLD	COL3A1	1	0	1	0	0	0	0	0	0	0	1281	1	NA	NA	NA	NA	NA	1	NA	1	NA	1	1	1	NA	1	NA	4	NA	NA	1	NA	1	NA	NA	NA	NA	1	NA	NA	NA	NA	NA	NA	NA	NA	NA	NA
high confidence association with at least one histology trait in NAFLD	MVP	0	0	0	0	0	0	0	1	0	0	9961	NA	NA	NA	NA	NA	NA	NA	NA	2	NA	NA	1	NA	NA	1	NA	1	NA	1	NA	NA	1	1	-2	NA	NA	NA	NA	NA	NA	NA	NA	NA	NA	1	1	1
high confidence association with at least one histology trait in NAFLD	DKK3	1	0	1	0	0	0	0	0	0	0	27122	1	NA	NA	NA	NA	NA	NA	NA	2	-1	1	1	1	NA	1	NA	4	NA	NA	1	1	1	1	Inconsistent	NA	NA	2	NA	NA	NA	NA	NA	NA	NA	NA	NA	1
high confidence association with at least one histology trait in NAFLD	COL1A2	1	0	1	0	0	0	0	0	1	0	1278	NA	NA	NA	NA	NA	NA	NA	NA	2	NA	1	1	1	NA	1	NA	3	NA	NA	1	NA	1	2	-1	NA	1	2	NA	NA	1	NA	NA	-1	NA	2	1	2
high confidence association with at least one histology trait in NAFLD	IGSF3	0	0	0	0	0	1	0	0	0	0	3321	NA	NA	NA	NA	NA	NA	NA	NA	1	NA	1	1	1	NA	1	NA	Inconsistent	1	1	2	1	2	NA	NA	NA	1	NA	NA	NA	1	-1	NA	-1	NA	NA	NA	NA
high confidence association with at least one histology trait in NAFLD	NFX1	0	0	1	0	0	0	0	0	0	0	4799	1	NA	NA	1	NA	NA	NA	NA	-2	NA	NA	-1	NA	NA	NA	NA	-1	-2	NA	-2	NA	-2	-3	-1	NA	NA	-1	NA	NA	NA	NA	1	NA	NA	-1	-3	Inconsistent
high confidence association with at least one histology trait in NAFLD	TYMS	0	0	1	0	0	0	0	0	0	0	7298	NA	NA	NA	NA	NA	NA	NA	NA	NA	NA	1	1	1	NA	1	1	2	1	1	1	NA	1	1	NA	NA	NA	1	NA	NA	NA	NA	-1	-1	NA	1	1	1
high confidence association with at least one histology trait in NAFLD	RFX5	0	0	1	0	1	0	1	0	1	0	5993	NA	NA	NA	NA	NA	NA	NA	NA	1	NA	NA	1	1	NA	1	1	1	NA	1	2	NA	1	1	NA	NA	1	1	NA	NA	1	-1	NA	-1	NA	1	1	1
high confidence association with at least one histology trait in NAFLD	CAPN6	0	0	1	0	0	0	0	0	0	0	827	NA	NA	NA	NA	NA	-1	NA	NA	Not assayed	NA	NA	1	1	NA	1	NA	1	NA	NA	NA	NA	NA	NA	-1	-1	NA	1	NA	NA	NA	NA	NA	NA	NA	NA	NA	NA
high confidence association with at least one histology trait in NAFLD	STMN2	0	0	1	0	0	0	0	1	0	0	11075	NA	NA	NA	NA	NA	NA	NA	NA	1	NA	1	1	1	NA	1	NA	2	NA	1	2	NA	2	2	NA	NA	1	2	NA	NA	1	NA	NA	NA	NA	1	1	1
high confidence association with at least one histology trait in NAFLD	ABCC4	0	0	1	0	0	0	0	0	0	0	10257	1	NA	NA	NA	NA	NA	1	NA	2	NA	1	1	1	NA	1	NA	1	1	1	2	NA	2	2	NA	NA	NA	1	NA	NA	NA	NA	-2	-1	NA	1	2	1
high confidence association with at least one histology trait in NAFLD	CA12	0	0	0	0	0	1	0	1	0	0	771	NA	NA	-1	NA	-1	-1	1	NA	2	NA	1	1	1	NA	1	NA	3	NA	1	1	NA	NA	1	NA	1	NA	NA	NA	NA	NA	NA	-2	-1	NA	1	1	NA
high confidence association with at least one histology trait in NAFLD	FABP4	0	0	0	0	0	0	0	1	0	0	2167	NA	NA	NA	NA	NA	NA	1	NA	1	NA	1	1	1	NA	1	1	2	1	NA	1	NA	1	NA	NA	NA	NA	NA	NA	NA	NA	NA	-1	-1	NA	NA	1	NA
high confidence association with at least one histology trait in NAFLD	ZWINT	0	0	1	0	0	0	0	0	1	0	11130	NA	NA	NA	NA	NA	NA	NA	NA	NA	NA	1	1	1	NA	1	1	1	NA	1	2	NA	2	Inconsistent	NA	NA	1	2	NA	NA	1	NA	-2	-2	NA	1	2	2
high confidence association with at least one histology trait in NAFLD	RAD51AP1	0	0	1	0	0	0	0	0	0	0	10635	NA	NA	NA	NA	NA	NA	NA	NA	NA	NA	1	1	1	NA	1	1	1	NA	1	1	NA	1	1	NA	NA	NA	1	NA	NA	NA	NA	-1	-1	NA	1	1	1
high confidence association with at least one histology trait in NAFLD	MRPL57	0	0	1	0	0	0	0	0	0	0	78988	NA	NA	NA	NA	NA	NA	NA	NA	Not assayed	NA	-1	-1	NA	NA	NA	NA	-1	-1	NA	NA	NA	NA	NA	NA	NA	NA	-1	NA	NA	NA	NA	NA	NA	NA	NA	NA	NA
high confidence association with at least one histology trait in NAFLD	PPIC	1	0	1	0	0	0	0	0	0	0	5480	1	NA	NA	NA	NA	NA	1	NA	2	NA	NA	1	1	NA	NA	NA	1	NA	1	1	NA	1	1	NA	NA	NA	1	NA	NA	NA	NA	-1	NA	NA	NA	1	1
high confidence association with at least one histology trait in NAFLD	WDHD1	0	0	1	0	1	0	0	0	0	0	11169	-1	-1	NA	NA	NA	NA	NA	-1	1	NA	1	1	1	NA	1	1	2	NA	NA	2	NA	2	2	NA	NA	NA	2	NA	NA	NA	NA	-1	NA	NA	NA	NA	1
high confidence association with at least one histology trait in NAFLD	CNKSR1	0	0	1	0	0	0	0	0	0	0	10256	NA	NA	NA	NA	NA	NA	NA	NA	NA	NA	NA	1	NA	NA	NA	NA	1	NA	NA	NA	NA	NA	1	NA	NA	NA	1	NA	NA	NA	NA	NA	NA	NA	NA	NA	NA
high confidence association with at least one histology trait in NAFLD	GCAT	0	0	1	0	0	0	0	0	0	0	23464	NA	NA	NA	NA	NA	NA	NA	NA	-1	NA	-1	-1	-1	NA	-1	NA	-2	NA	NA	NA	NA	NA	NA	1	NA	NA	-1	NA	NA	NA	NA	NA	NA	NA	NA	NA	-1
high confidence association with at least one histology trait in NAFLD	FES	0	0	1	0	0	0	0	0	0	0	2242	NA	NA	NA	NA	NA	NA	NA	NA	NA	NA	-1	-1	-1	NA	-1	-1	-1	NA	NA	NA	NA	NA	-1	NA	NA	NA	-1	NA	NA	NA	NA	NA	NA	NA	NA	-1	NA
high confidence association with at least one histology trait in NAFLD	VIL1	0	0	0	0	0	1	0	0	0	0	7429	NA	NA	NA	NA	NA	NA	NA	NA	NA	1	-1	-1	-1	NA	-1	NA	NA	NA	-1	-1	NA	-1	NA	NA	NA	NA	NA	NA	NA	NA	NA	NA	NA	NA	NA	NA	NA
high confidence association with at least one histology trait in NAFLD	WDR76	0	0	1	0	0	0	0	0	1	0	79968	NA	NA	NA	NA	NA	NA	NA	NA	NA	NA	1	1	1	-1	1	1	1	NA	1	NA	NA	1	1	NA	NA	1	1	NA	NA	1	NA	NA	NA	NA	1	NA	1
high confidence association with at least one histology trait in NAFLD	ITGAM	0	0	1	0	0	0	0	0	0	0	3684	NA	NA	-1	NA	NA	NA	NA	NA	Not assayed	NA	1	1	1	-1	1	NA	1	NA	NA	NA	NA	NA	NA	NA	NA	NA	1	NA	NA	NA	NA	NA	NA	1	NA	NA	1
high confidence association with at least one histology trait in NAFLD	COL10A1	1	0	1	0	0	0	0	0	0	0	1300	-1	NA	-1	NA	NA	NA	NA	NA	NA	NA	1	1	1	NA	1	NA	2	NA	NA	1	NA	1	1	NA	NA	1	1	NA	NA	1	NA	NA	NA	NA	NA	1	1
high confidence association with at least one histology trait in NAFLD	ASPA	0	0	0	0	1	0	0	0	1	0	443	NA	NA	NA	NA	NA	NA	NA	NA	-1	NA	-1	-1	-1	NA	-1	-1	NA	NA	-1	-1	NA	-1	-1	NA	NA	-1	-1	-1	NA	-1	NA	1	1	NA	-1	-1	-1
high confidence association with at least one histology trait in NAFLD	AKR1B10	0	0	1	0	1	0	0	0	1	0	57016	NA	NA	NA	NA	NA	1	NA	NA	1	NA	1	1	1	NA	1	1	1	NA	1	1	1	1	1	NA	NA	1	1	NA	NA	1	NA	-1	NA	NA	1	1	1
high confidence association with at least one histology trait in NAFLD	GRTP1	0	0	0	0	1	0	0	0	0	0	79774	NA	NA	NA	NA	NA	NA	NA	NA	-1	NA	-1	-1	-1	NA	-1	-1	-1	NA	-1	NA	NA	NA	NA	1	NA	NA	NA	NA	-1	NA	NA	NA	NA	NA	NA	NA	-1
high confidence association with at least one histology trait in NAFLD	PZP	1	1	0	0	1	0	0	0	1	0	5858	NA	NA	NA	NA	NA	NA	NA	NA	-1	NA	-1	-1	-1	NA	-1	-1	NA	NA	NA	NA	NA	NA	-1	NA	NA	NA	NA	-1	NA	NA	NA	NA	NA	NA	NA	NA	-1
high confidence association with at least one histology trait in NAFLD	SFRP5	1	0	1	0	0	0	0	0	0	0	6425	NA	NA	NA	NA	NA	NA	NA	NA	1	NA	1	1	1	NA	1	NA	1	NA	NA	NA	NA	NA	NA	NA	-1	NA	1	NA	NA	NA	NA	1	NA	NA	NA	NA	NA
high confidence association with at least one histology trait in NAFLD	FCN2	1	1	0	0	1	0	0	0	1	0	2220	NA	NA	NA	NA	NA	NA	NA	NA	-1	NA	-1	-1	-1	NA	-1	-1	NA	NA	-1	NA	NA	NA	NA	1	NA	NA	-1	NA	NA	NA	NA	NA	NA	NA	NA	NA	-1
high confidence association with at least one histology trait in NAFLD	CD24	1	0	1	0	1	0	0	1	0	0	100133941	4	3	NA	NA	NA	-1	NA	NA	2	NA	1	1	1	NA	1	1	6	NA	1	2	NA	2	2	NA	NA	1	2	NA	NA	NA	NA	NA	NA	NA	2	2	2
high confidence association with at least one histology trait in NAFLD	QRICH1	0	0	0	0	1	0	0	0	0	0	54870	NA	NA	NA	NA	NA	NA	NA	NA	1	NA	NA	NA	NA	NA	NA	1	NA	NA	NA	NA	NA	NA	NA	-1	NA	NA	NA	NA	NA	NA	NA	NA	NA	NA	NA	-1	1
high confidence association with at least one histology trait in NAFLD	PEG3	0	0	1	0	0	0	0	0	0	0	5178	NA	NA	NA	NA	NA	NA	NA	NA	NA	NA	NA	-1	-1	NA	-1	NA	-1	NA	-1	NA	NA	NA	NA	NA	NA	NA	-1	NA	NA	NA	NA	NA	NA	NA	NA	-1	NA
high confidence association with at least one histology trait in NAFLD	ENPP2	0	0	1	0	0	0	0	0	0	0	5168	NA	NA	NA	NA	NA	NA	NA	NA	2	NA	NA	1	NA	NA	NA	NA	2	NA	1	1	NA	2	2	NA	NA	NA	2	NA	NA	NA	NA	NA	NA	NA	2	2	2
high confidence association with at least one histology trait in NAFLD	MOXD1	1	0	1	0	0	0	0	0	0	0	26002	NA	NA	NA	NA	NA	NA	NA	NA	2	NA	1	1	1	NA	1	NA	2	NA	1	1	NA	NA	NA	NA	NA	NA	1	NA	NA	1	NA	NA	NA	NA	NA	NA	NA
high confidence association with at least one histology trait in NAFLD	ITCH	0	0	0	0	0	0	0	1	1	0	83737	NA	NA	NA	NA	NA	NA	NA	-1	-1	NA	-1	-1	NA	NA	-1	NA	NA	NA	-1	NA	NA	NA	NA	NA	NA	NA	NA	NA	NA	NA	NA	NA	NA	NA	-1	-1	-1
high confidence association with at least one histology trait in NAFLD	PMEL	1	0	1	0	0	0	0	0	0	0	6490	NA	NA	NA	NA	NA	NA	NA	NA	-1	NA	-1	-1	-1	NA	-1	-1	-1	NA	NA	NA	NA	-1	NA	NA	NA	NA	-1	NA	NA	NA	NA	NA	NA	NA	NA	-1	NA
high confidence association with at least one histology trait in NAFLD	SPP1	1	0	0	0	0	0	1	1	0	0	6696	NA	NA	NA	NA	NA	NA	NA	NA	2	NA	1	1	1	NA	1	NA	2	NA	1	NA	NA	NA	1	NA	NA	NA	NA	NA	NA	NA	NA	NA	NA	NA	2	2	2
high confidence association with at least one histology trait in NAFLD	FUT4	0	0	1	0	0	0	0	0	0	0	2526	NA	NA	NA	NA	NA	NA	NA	NA	Not assayed	NA	NA	1	NA	NA	NA	NA	1	NA	NA	NA	NA	NA	1	NA	NA	1	1	NA	NA	NA	NA	NA	NA	NA	1	1	1
high confidence association with at least one histology trait in NAFLD	FAP	1	0	1	0	0	0	0	0	0	0	2191	NA	NA	NA	1	NA	NA	NA	-1	1	NA	1	1	1	NA	1	NA	1	NA	1	1	NA	1	1	NA	NA	NA	1	NA	NA	NA	NA	NA	NA	NA	1	1	1
high confidence association with at least one histology trait in NAFLD	CCL19	1	0	1	0	0	0	0	0	0	0	6363	NA	NA	1	NA	1	NA	NA	NA	1	NA	NA	1	NA	NA	1	NA	1	NA	1	NA	NA	NA	NA	NA	NA	NA	1	NA	NA	NA	NA	NA	NA	NA	NA	NA	NA
high confidence association with at least one histology trait in NAFLD	MR1	1	0	1	0	0	0	0	0	0	0	3140	NA	NA	NA	NA	NA	NA	NA	NA	NA	NA	NA	1	1	NA	1	1	1	2	1	1	NA	1	1	NA	NA	NA	1	NA	NA	NA	NA	-1	NA	NA	1	1	1
high confidence association with at least one histology trait in NAFLD	RORA	0	0	0	0	1	0	0	0	0	0	6095	NA	NA	NA	NA	NA	NA	NA	NA	-2	NA	NA	-1	NA	NA	-1	-1	NA	NA	NA	NA	1	NA	NA	NA	NA	NA	NA	NA	NA	NA	1	NA	NA	NA	NA	-1	-2
high confidence association with at least one histology trait in NAFLD	CCL23	1	0	1	0	0	0	0	0	1	0	6368	NA	NA	NA	NA	NA	NA	NA	1	-2	NA	NA	-1	-1	-1	-1	NA	-2	-1	NA	NA	-2	NA	NA	NA	NA	-1	-1	NA	NA	-1	NA	NA	NA	NA	NA	NA	NA
high confidence association with at least one histology trait in NAFLD	CDH6	0	0	1	0	0	0	0	0	0	0	1004	NA	NA	NA	1	NA	NA	NA	NA	1	NA	1	1	1	NA	1	NA	3	NA	1	1	NA	1	1	NA	-1	NA	1	NA	NA	NA	NA	1	NA	NA	NA	NA	1
high confidence association with at least one histology trait in NAFLD	TP53I3	0	0	0	0	1	0	0	0	1	0	9540	NA	NA	NA	NA	NA	NA	NA	NA	1	NA	1	1	1	NA	1	1	NA	NA	NA	1	NA	1	1	NA	NA	NA	NA	NA	NA	1	NA	-1	-1	-1	1	1	1
high confidence association with at least one histology trait in NAFLD	AQP4	0	0	1	0	1	0	0	0	0	0	361	NA	-1	NA	-1	NA	NA	NA	-1	1	NA	1	1	1	NA	1	1	1	NA	1	1	NA	1	1	NA	NA	NA	1	NA	NA	NA	NA	-1	-1	NA	1	1	1
high confidence association with at least one histology trait in NAFLD	ST3GAL6	0	0	1	0	0	0	0	0	1	0	10402	NA	NA	NA	NA	NA	NA	NA	-1	-1	NA	-1	-1	-1	NA	-1	NA	-2	NA	NA	-1	NA	-1	-1	NA	NA	NA	-1	-1	NA	NA	NA	NA	NA	NA	NA	NA	-1
high confidence association with at least one histology trait in NAFLD	PTGDS	1	0	1	0	0	0	0	0	0	0	5730	2	3	NA	NA	NA	NA	NA	NA	1	NA	NA	1	1	NA	NA	NA	3	1	NA	NA	NA	NA	NA	NA	NA	NA	1	NA	NA	NA	-1	NA	NA	NA	NA	NA	NA
high confidence association with at least one histology trait in NAFLD	TNIK	0	0	0	0	0	1	0	0	0	0	23043	NA	NA	NA	1	NA	NA	NA	NA	NA	NA	-1	NA	NA	NA	NA	NA	NA	NA	NA	-1	NA	NA	NA	-1	NA	NA	NA	NA	NA	NA	NA	1	1	NA	NA	NA	1
high confidence association with at least one histology trait in NAFLD	TPGS2	0	0	0	0	1	0	0	0	0	0	25941	NA	NA	NA	NA	NA	NA	NA	NA	1	NA	1	1	1	NA	1	1	2	NA	1	2	NA	2	2	NA	NA	1	NA	2	-1	1	NA	-2	-2	NA	1	2	1
high confidence association with at least one histology trait in NAFLD	GNG12	0	0	1	0	0	0	0	0	0	0	55970	NA	NA	NA	NA	NA	NA	NA	NA	NA	NA	NA	1	NA	NA	NA	NA	1	NA	1	NA	NA	NA	1	-1	NA	NA	1	NA	1	NA	NA	NA	NA	NA	1	1	1
high confidence association with at least one histology trait in NAFLD	SEL1L3	0	0	1	0	0	0	0	0	0	0	23231	NA	NA	NA	NA	NA	NA	NA	NA	1	NA	NA	1	1	NA	1	NA	1	1	1	1	NA	1	1	NA	NA	NA	1	NA	NA	NA	NA	NA	NA	NA	NA	NA	1
high confidence association with at least one histology trait in NAFLD	COL5A1	1	0	1	0	0	0	0	0	0	0	1289	1	2	NA	NA	NA	NA	NA	1	1	NA	1	1	1	NA	1	1	3	NA	NA	NA	NA	NA	NA	-1	NA	NA	1	NA	NA	NA	NA	NA	NA	NA	NA	NA	NA
high confidence association with at least one histology trait in NAFLD	LYPD1	1	0	0	0	0	0	0	1	0	0	116372	NA	NA	NA	NA	NA	NA	-1	NA	1	NA	1	NA	NA	NA	1	NA	NA	NA	NA	1	NA	1	1	-1	NA	1	1	NA	NA	NA	-1	NA	NA	NA	1	1	1
high confidence association with at least one histology trait in NAFLD	TUSC3	0	0	1	0	0	0	0	0	0	0	7991	NA	NA	NA	NA	NA	NA	1	NA	1	NA	NA	1	NA	NA	NA	NA	4	NA	NA	1	NA	1	2	NA	NA	NA	2	NA	NA	NA	NA	NA	NA	NA	2	1	2
high confidence association with at least one histology trait in NAFLD	CAV2	0	0	1	0	0	0	0	0	0	0	858	NA	NA	NA	NA	NA	NA	NA	NA	1	NA	NA	1	NA	NA	NA	NA	3	3	1	1	NA	2	2	NA	NA	NA	1	NA	NA	NA	NA	-1	NA	NA	NA	1	1
high confidence association with at least one histology trait in NAFLD	LAMA2	1	0	1	0	0	0	0	0	0	0	3908	NA	1	NA	NA	NA	NA	NA	NA	2	-1	1	1	1	NA	1	NA	3	NA	NA	NA	NA	1	1	-1	NA	NA	1	NA	NA	NA	NA	1	NA	NA	NA	NA	NA
high confidence association with at least one histology trait in NAFLD	OIP5	0	0	1	0	0	0	0	0	0	0	11339	1	NA	NA	NA	NA	NA	1	NA	NA	NA	1	1	1	NA	1	1	1	NA	1	1	NA	1	2	NA	NA	1	1	NA	NA	NA	1	-1	-1	NA	1	2	1
high confidence association with at least one histology trait in NAFLD	PARVA	0	0	1	0	0	0	0	0	0	0	55742	NA	NA	NA	NA	-1	NA	NA	NA	NA	NA	NA	1	NA	NA	NA	1	2	1	1	NA	NA	NA	1	-1	NA	1	1	NA	NA	1	-1	NA	NA	NA	NA	NA	1
high confidence association with at least one histology trait in NAFLD	RND2	0	0	0	0	0	0	0	1	0	0	8153	NA	-2	-1	NA	NA	NA	NA	NA	NA	1	-1	-1	NA	NA	-1	-1	-2	NA	NA	NA	NA	NA	NA	NA	NA	-1	NA	NA	NA	-1	NA	NA	NA	NA	NA	-1	NA
high confidence association with at least one histology trait in NAFLD	BCAT1	0	0	0	0	0	0	0	1	0	0	586	NA	NA	NA	NA	1	NA	NA	1	1	NA	1	1	NA	NA	1	NA	2	NA	NA	NA	NA	NA	NA	NA	NA	NA	NA	NA	NA	NA	NA	NA	NA	NA	1	1	1
high confidence association with at least one histology trait in NAFLD	DUSP10	0	0	1	0	0	0	0	0	0	0	11221	NA	NA	NA	NA	1	NA	NA	1	-4	NA	-1	-1	NA	NA	-1	NA	-1	NA	-1	-1	NA	-1	-1	-1	NA	NA	-1	NA	NA	NA	NA	4	4	3	-1	-1	-1
high confidence association with at least one histology trait in NAFLD	CYP2C19	1	1	1	0	0	0	0	1	1	0	1557	NA	NA	NA	NA	NA	1	NA	NA	-1	NA	NA	-1	-1	NA	-1	NA	-1	-2	NA	-1	NA	-1	-1	NA	NA	NA	-1	NA	NA	NA	NA	1	NA	NA	-1	-1	-1
high confidence association with at least one histology trait in NAFLD	MT1M	0	0	1	0	1	0	0	0	0	0	4499	NA	NA	NA	NA	NA	NA	NA	NA	-1	NA	NA	-1	-1	NA	-1	-1	-1	NA	NA	-1	NA	-1	-1	NA	NA	NA	-1	NA	NA	NA	NA	1	1	NA	-1	-1	-1
high confidence association with at least one histology trait in NAFLD	RCL1	0	0	0	0	1	0	0	0	1	0	10171	NA	NA	-1	NA	NA	NA	NA	NA	-1	NA	-1	-1	-1	NA	-1	-1	-2	NA	NA	-1	NA	-1	-1	NA	NA	NA	NA	NA	NA	NA	NA	1	1	NA	-1	-1	-1
high confidence association with at least one histology trait in NAFLD	DTL	0	0	1	0	0	0	0	0	0	0	51514	NA	NA	NA	NA	NA	NA	NA	NA	NA	NA	1	1	1	NA	1	1	2	NA	1	1	NA	1	1	NA	NA	NA	1	NA	NA	NA	NA	-1	NA	NA	1	1	1
high confidence association with at least one histology trait in NAFLD	CENPU	0	0	1	0	0	0	0	0	0	0	79682	NA	NA	NA	NA	NA	NA	NA	NA	Not assayed	NA	1	1	1	NA	1	1	3	NA	1	1	NA	1	NA	NA	NA	NA	1	NA	NA	NA	NA	NA	-1	NA	NA	NA	NA
high confidence association with at least one histology trait in NAFLD	DNAJC12	0	0	1	0	0	0	0	0	1	0	56521	NA	NA	NA	NA	NA	NA	NA	NA	-4	NA	-1	-1	-1	NA	-1	-1	-2	-1	-1	NA	NA	NA	NA	NA	NA	NA	-1	NA	NA	NA	NA	NA	2	NA	NA	NA	NA
high confidence association with at least one histology trait in NAFLD	LYVE1	0	0	1	0	0	0	0	0	1	0	10894	NA	NA	NA	NA	NA	NA	NA	NA	NA	NA	NA	-1	-1	-1	-1	NA	-2	NA	-1	-2	NA	-2	-1	NA	NA	-1	-1	NA	NA	NA	NA	NA	1	NA	-1	-1	-1
high confidence association with at least one histology trait in NAFLD	TIGAR	0	0	1	0	0	0	0	0	0	0	57103	NA	NA	NA	NA	NA	NA	NA	NA	NA	NA	NA	1	NA	NA	NA	NA	1	NA	NA	NA	NA	NA	1	NA	NA	NA	1	NA	NA	NA	NA	NA	NA	NA	1	1	1
high confidence association with at least one histology trait in NAFLD	CNTNAP2	1	0	0	0	0	1	0	0	0	0	26047	NA	NA	-1	NA	-1	NA	NA	NA	-1	NA	1	NA	NA	NA	NA	NA	NA	NA	1	1	NA	1	NA	NA	NA	NA	NA	NA	NA	NA	NA	-1	-1	NA	1	1	NA
high confidence association with at least one histology trait in NAFLD	DHRS9	1	0	0	0	0	0	0	1	0	0	10170	NA	NA	NA	NA	NA	NA	NA	NA	NA	NA	1	1	NA	NA	1	NA	NA	NA	NA	3	NA	3	2	NA	NA	NA	NA	NA	NA	NA	-2	-2	-1	NA	NA	1	NA
high confidence association with at least one histology trait in NAFLD	EHF	1	0	1	0	0	0	0	0	0	0	26298	NA	NA	NA	NA	NA	NA	NA	NA	1	NA	1	1	1	NA	1	NA	2	1	NA	1	NA	1	1	NA	-1	NA	1	NA	NA	NA	NA	NA	NA	NA	NA	NA	NA
high confidence association with at least one histology trait in NAFLD	XPNPEP3	0	0	1	0	0	0	0	0	0	0	63929	NA	NA	NA	NA	NA	NA	NA	NA	Not assayed	NA	-1	-1	-1	NA	-1	NA	-1	NA	NA	Inconsistent	NA	-1	-1	NA	NA	-1	-1	NA	NA	NA	NA	NA	NA	NA	-1	-1	-1
high confidence association with at least one histology trait in NAFLD	KCNN2	0	0	1	0	0	0	0	0	0	0	3781	NA	NA	NA	NA	NA	NA	NA	NA	-2	NA	NA	-1	-1	NA	-1	NA	-1	NA	-1	NA	NA	-1	-1	NA	NA	NA	-2	NA	-2	NA	1	NA	NA	NA	NA	NA	-2
high confidence association with at least one histology trait in NAFLD	CATSPERB	0	0	0	0	1	0	0	0	0	0	79820	NA	-1	NA	NA	NA	NA	NA	NA	1	NA	NA	1	1	NA	1	1	NA	NA	NA	NA	NA	NA	1	NA	NA	NA	NA	NA	NA	NA	NA	NA	-1	NA	NA	NA	1
high confidence association with at least one histology trait in NAFLD	ELMO2	0	0	0	0	1	0	0	0	0	0	63916	NA	NA	NA	NA	NA	NA	NA	NA	1	NA	1	1	1	NA	1	1	NA	NA	NA	NA	NA	NA	1	NA	NA	NA	NA	NA	NA	NA	-1	NA	NA	NA	1	1	1
high confidence association with at least one histology trait in NAFLD	ITM2C	0	0	0	0	1	0	0	0	0	0	81618	NA	NA	NA	NA	NA	-1	NA	NA	2	NA	NA	1	NA	NA	NA	1	NA	NA	NA	NA	NA	NA	NA	NA	NA	NA	NA	NA	NA	NA	NA	NA	NA	NA	NA	NA	1
high confidence association with at least one histology trait in NAFLD	LBH	0	0	1	0	0	0	0	0	0	0	81606	NA	1	NA	NA	NA	NA	NA	NA	2	NA	1	1	1	NA	1	NA	1	NA	NA	3	NA	NA	1	NA	NA	1	1	NA	NA	1	-2	NA	-1	NA	1	1	1
high confidence association with at least one histology trait in NAFLD	APOL3	1	0	1	0	0	0	0	0	0	0	80833	NA	NA	NA	NA	NA	-1	NA	NA	NA	NA	1	1	1	NA	1	NA	1	1	1	3	NA	3	2	NA	NA	1	1	NA	NA	1	NA	-3	-2	NA	2	2	2
high confidence association with at least one histology trait in NAFLD	KIF18A	0	0	0	0	0	1	0	0	0	0	81930	NA	NA	NA	NA	NA	NA	NA	NA	NA	NA	1	NA	NA	NA	1	1	NA	NA	1	1	NA	NA	NA	NA	NA	NA	NA	NA	NA	NA	NA	NA	NA	NA	NA	NA	NA
high confidence association with at least one histology trait in NAFLD	NCK2	0	0	1	0	0	0	0	0	0	0	8440	1	NA	NA	NA	NA	NA	NA	NA	1	NA	NA	1	1	NA	NA	NA	1	NA	1	NA	NA	NA	-1	-1	NA	NA	1	NA	NA	NA	NA	NA	NA	NA	-1	-1	-1
high confidence association with at least one histology trait in NAFLD	FXYD2	0	0	1	0	0	0	0	0	0	0	486	1	1	NA	NA	NA	NA	NA	NA	2	NA	1	1	1	NA	1	NA	1	NA	NA	NA	NA	NA	NA	NA	NA	NA	1	NA	NA	NA	NA	1	NA	NA	NA	NA	NA
high confidence association with at least one histology trait in NAFLD	BNIP3L	0	0	0	0	1	0	0	0	0	0	665	1	NA	NA	NA	NA	NA	1	NA	1	NA	NA	NA	NA	NA	NA	1	1	NA	NA	NA	NA	NA	NA	NA	NA	NA	NA	NA	-1	NA	NA	NA	NA	NA	NA	NA	1
high confidence association with at least one histology trait in NAFLD	ADAMTSL2	1	0	1	0	0	0	0	0	0	0	9719	NA	1	NA	NA	NA	NA	NA	NA	1	NA	1	1	1	NA	1	NA	1	NA	NA	NA	NA	NA	NA	NA	NA	NA	1	NA	NA	NA	NA	NA	NA	NA	NA	NA	1
high confidence association with at least one histology trait in NAFLD	ERN1	1	0	1	0	0	0	0	0	0	0	2081	NA	-1	NA	NA	NA	NA	NA	NA	-1	NA	-1	-1	-1	NA	-1	-1	-1	NA	NA	-2	NA	-1	-1	-1	NA	NA	-1	NA	NA	NA	NA	2	2	2	NA	-1	NA
high confidence association with at least one histology trait in NAFLD	EPB41L4A	0	0	1	0	0	0	0	0	0	0	64097	NA	-1	NA	NA	NA	NA	-1	NA	NA	NA	1	1	1	NA	1	NA	1	NA	1	NA	NA	1	1	NA	NA	NA	1	NA	NA	NA	NA	NA	NA	NA	1	1	1
high confidence association with at least one histology trait in NAFLD	MYO19	0	0	1	0	0	0	0	0	0	0	80179	NA	NA	NA	NA	NA	-1	NA	NA	NA	-1	NA	1	NA	NA	NA	NA	1	NA	NA	NA	-1	NA	1	-1	NA	NA	1	NA	NA	NA	-1	NA	NA	NA	1	NA	1
high confidence association with at least one histology trait in NAFLD	ZRANB1	0	0	1	0	0	0	0	0	0	0	54764	Not assayed	Not assayed	Not assayed	Not assayed	Not assayed	Not assayed	Not assayed	Not assayed	-1	NA	NA	-1	NA	NA	NA	NA	-1	NA	NA	NA	NA	NA	-1	NA	NA	NA	-1	NA	NA	NA	NA	NA	NA	NA	-1	-1	-1
high confidence association with at least one histology trait in NAFLD	CSTB	0	0	0	0	0	1	0	1	0	0	1476	NA	NA	NA	NA	NA	NA	NA	NA	1	NA	1	1	1	NA	1	NA	NA	4	1	1	NA	1	1	NA	NA	NA	NA	NA	NA	NA	NA	-1	NA	NA	1	1	NA
high confidence association with at least one histology trait in NAFLD	MND1	0	0	1	0	0	0	0	0	0	0	84057	Not assayed	Not assayed	Not assayed	Not assayed	Not assayed	Not assayed	Not assayed	Not assayed	NA	NA	1	1	1	NA	1	1	1	NA	1	1	NA	2	1	NA	NA	NA	2	NA	NA	NA	NA	-1	NA	NA	NA	NA	1
high confidence association with at least one histology trait in NAFLD	ANXA13	0	0	1	0	0	0	0	0	0	0	312	NA	NA	NA	NA	NA	NA	NA	NA	1	NA	1	1	1	NA	1	NA	1	NA	1	3	NA	1	3	NA	NA	NA	2	NA	NA	NA	1	-1	-1	NA	2	2	2
high confidence association with at least one histology trait in NAFLD	HELLS	0	0	1	0	0	0	0	0	0	0	3070	NA	NA	NA	NA	NA	NA	NA	NA	NA	NA	1	1	1	NA	1	1	3	NA	NA	2	NA	2	1	NA	NA	NA	1	NA	NA	NA	NA	NA	NA	NA	1	1	1
high confidence association with at least one histology trait in NAFLD	CXCL6	1	0	1	0	0	0	0	0	0	0	6372	NA	NA	NA	NA	NA	NA	NA	NA	2	NA	NA	1	1	NA	1	NA	1	NA	1	NA	NA	NA	NA	NA	NA	NA	1	NA	NA	NA	-2	1	1	NA	NA	NA	1
high confidence association with at least one histology trait in NAFLD	FAT1	1	0	1	0	1	0	0	1	0	0	2195	NA	NA	NA	NA	NA	NA	NA	NA	1	NA	1	1	1	NA	1	1	1	1	1	1	NA	1	1	NA	NA	NA	1	NA	NA	NA	NA	NA	NA	NA	1	1	1
high confidence association with at least one histology trait in NAFLD	PCOLCE2	1	0	1	0	0	0	0	0	0	0	26577	NA	NA	NA	NA	NA	NA	NA	NA	-1	NA	-1	-1	-1	NA	-1	-1	-1	NA	-1	-1	NA	-1	-1	NA	NA	NA	-1	NA	NA	NA	NA	NA	NA	NA	NA	NA	NA
high confidence association with at least one histology trait in NAFLD	LAMA3	1	0	0	0	0	1	0	1	0	0	3909	NA	NA	NA	NA	NA	NA	NA	NA	2	NA	1	1	1	NA	1	NA	NA	NA	1	Inconsistent	NA	1	1	1	NA	NA	NA	NA	NA	NA	1	-1	NA	NA	1	1	1
high confidence association with at least one histology trait in NAFLD	ADCY10	0	0	1	0	0	0	0	0	0	0	55811	NA	NA	NA	NA	NA	NA	NA	NA	-1	NA	NA	-1	-1	NA	-1	-1	-1	NA	-1	-2	NA	-2	-1	NA	NA	NA	-1	NA	NA	NA	NA	2	2	NA	NA	-2	NA
high confidence association with at least one histology trait in NAFLD	ENPP5	0	0	1	0	0	0	0	0	0	0	59084	Not assayed	Not assayed	Not assayed	Not assayed	Not assayed	Not assayed	Not assayed	Not assayed	1	NA	1	1	1	NA	1	NA	2	NA	1	NA	NA	NA	NA	NA	NA	NA	1	NA	NA	NA	NA	NA	NA	NA	NA	NA	NA
high confidence association with at least one histology trait in NAFLD	ISLR	1	0	1	0	0	0	0	0	0	0	3671	NA	NA	NA	NA	NA	NA	NA	NA	1	NA	NA	1	NA	NA	NA	NA	1	1	NA	1	NA	NA	1	NA	NA	NA	1	NA	NA	NA	NA	NA	NA	NA	1	NA	1
high confidence association with at least one histology trait in NAFLD	GUCY1A3	0	0	1	0	0	0	0	0	0	0	2982	NA	NA	NA	NA	NA	NA	NA	NA	2	NA	1	1	NA	NA	1	NA	3	NA	NA	1	NA	1	2	NA	NA	NA	1	NA	NA	NA	NA	-1	-1	NA	NA	NA	1
high confidence association with at least one histology trait in NAFLD	CENPV	0	0	1	0	1	0	0	0	0	0	201161	Not assayed	Not assayed	Not assayed	Not assayed	Not assayed	Not assayed	Not assayed	Not assayed	-1	NA	-1	-1	-1	NA	-1	-1	-3	NA	-1	NA	NA	NA	NA	NA	NA	NA	-2	NA	NA	NA	NA	NA	NA	NA	NA	NA	-1
high confidence association with at least one histology trait in NAFLD	VTCN1	0	0	1	0	0	0	0	0	0	0	79679	NA	NA	NA	NA	NA	NA	NA	NA	1	NA	1	1	1	NA	1	NA	1	NA	1	NA	NA	1	NA	NA	NA	NA	1	NA	NA	NA	NA	1	NA	NA	NA	NA	NA
high confidence association with at least one histology trait in NAFLD	CLEC4G	0	0	1	0	1	0	0	0	0	0	339390	Not assayed	Not assayed	Not assayed	Not assayed	Not assayed	Not assayed	Not assayed	Not assayed	-1	NA	NA	-1	-1	NA	-1	-1	-1	-2	-1	NA	NA	-1	-1	NA	NA	-1	-1	-1	NA	-1	NA	NA	NA	NA	NA	-1	-1
high confidence association with at least one histology trait in NAFLD	SLFN5	0	0	1	0	0	0	0	0	0	0	162394	Not assayed	Not assayed	Not assayed	Not assayed	Not assayed	Not assayed	Not assayed	Not assayed	1	NA	1	1	NA	NA	1	NA	2	-1	1	1	NA	1	1	NA	NA	NA	1	NA	NA	NA	NA	NA	NA	NA	1	1	1
high confidence association with at least one histology trait in NAFLD	RAB11FIP5	0	0	0	0	1	0	0	0	0	0	26056	NA	NA	NA	NA	NA	NA	NA	NA	1	NA	1	1	1	NA	1	1	NA	NA	NA	NA	NA	NA	NA	-1	NA	NA	NA	NA	NA	NA	NA	NA	NA	NA	NA	NA	1
high confidence association with at least one histology trait in NAFLD	MANBAL	0	0	0	0	1	0	0	0	0	0	63905	Not assayed	Not assayed	Not assayed	Not assayed	Not assayed	Not assayed	Not assayed	Not assayed	1	1	NA	NA	NA	NA	NA	1	NA	1	NA	2	NA	1	1	2	NA	NA	NA	NA	NA	NA	NA	-3	-1	NA	1	1	1
high confidence association with at least one histology trait in NAFLD	FMC1	0	0	0	0	1	0	0	0	0	0	154791	Not assayed	Not assayed	Not assayed	Not assayed	Not assayed	Not assayed	Not assayed	Not assayed	-1	NA	-1	-1	-1	NA	-1	-1	-1	NA	-1	-1	NA	NA	NA	2	NA	NA	NA	NA	NA	NA	NA	NA	NA	NA	NA	NA	-2
high confidence association with at least one histology trait in NAFLD	ERICH5	0	0	1	0	1	0	0	0	0	0	203111	Not assayed	Not assayed	Not assayed	Not assayed	Not assayed	Not assayed	Not assayed	Not assayed	1	NA	1	1	1	NA	1	1	2	1	1	2	NA	2	2	NA	NA	NA	1	NA	NA	1	NA	-2	-2	NA	2	2	2
high confidence association with at least one histology trait in NAFLD	COL6A2	1	0	1	0	0	0	0	0	0	0	1292	NA	NA	NA	NA	NA	NA	NA	NA	2	NA	NA	1	NA	NA	1	NA	1	NA	-1	NA	NA	NA	NA	-1	NA	NA	1	NA	NA	NA	NA	NA	-1	NA	1	1	1
high confidence association with at least one histology trait in NAFLD	FAM129B	0	0	1	0	0	0	0	0	0	0	64855	Not assayed	Not assayed	Not assayed	Not assayed	Not assayed	Not assayed	Not assayed	Not assayed	2	NA	1	1	1	NA	1	NA	1	1	NA	NA	NA	NA	NA	NA	NA	NA	2	NA	NA	NA	NA	NA	NA	1	NA	NA	2
high confidence association with at least one histology trait in NAFLD	SLC35G1	0	0	0	0	1	0	0	0	0	0	159371	Not assayed	Not assayed	Not assayed	Not assayed	Not assayed	Not assayed	Not assayed	Not assayed	1	NA	NA	1	1	NA	NA	1	1	NA	1	1	NA	1	1	NA	NA	1	NA	NA	NA	1	NA	-1	-1	NA	1	1	1
high confidence association with at least one histology trait in NAFLD	DOCK8	0	0	1	0	0	0	0	0	0	0	81704	Not assayed	Not assayed	Not assayed	Not assayed	Not assayed	Not assayed	Not assayed	Not assayed	1	NA	NA	1	1	-1	1	NA	2	NA	NA	NA	NA	1	1	NA	NA	NA	1	NA	NA	NA	NA	NA	NA	NA	NA	NA	NA
high confidence association with at least one histology trait in NAFLD	EGFLAM	1	0	1	0	0	0	0	0	0	0	133584	Not assayed	Not assayed	Not assayed	Not assayed	Not assayed	Not assayed	Not assayed	Not assayed	-2	NA	-1	-1	-1	NA	-1	NA	-1	NA	-1	-4	NA	-3	-3	NA	NA	NA	-3	NA	NA	NA	NA	2	NA	NA	NA	-2	-2
high confidence association with at least one histology trait in NAFLD	CLIC6	0	0	1	0	0	0	0	0	0	0	54102	Not assayed	Not assayed	Not assayed	Not assayed	Not assayed	Not assayed	Not assayed	Not assayed	1	NA	1	1	1	NA	1	NA	1	NA	1	NA	NA	NA	NA	NA	-1	NA	1	NA	NA	NA	NA	1	NA	NA	NA	NA	NA
high confidence association with at least one histology trait in NAFLD	NSF	0	0	0	0	1	0	0	0	0	0	4905	Not assayed	Not assayed	Not assayed	Not assayed	Not assayed	Not assayed	Not assayed	Not assayed	2	NA	NA	NA	1	NA	NA	1	-1	-1	NA	2	NA	2	2	1	NA	NA	NA	NA	NA	NA	NA	-3	NA	NA	2	2	2
high confidence association with at least one histology trait in NAFLD	FBLIM1	0	0	1	0	0	0	0	0	0	0	54751	Not assayed	Not assayed	Not assayed	Not assayed	Not assayed	Not assayed	Not assayed	Not assayed	1	NA	1	1	1	NA	1	NA	2	NA	NA	NA	1	NA	NA	NA	NA	1	1	NA	NA	1	NA	NA	NA	NA	NA	NA	1
high confidence association with at least one histology trait in NAFLD	ACLY	0	0	0	0	1	0	0	1	0	0	47	NA	NA	NA	NA	NA	NA	NA	NA	2	NA	1	1	1	NA	1	1	1	NA	NA	NA	NA	NA	1	NA	1	1	NA	NA	NA	1	NA	-1	NA	NA	1	1	1
high confidence association with at least one histology trait in NAFLD	SLC44A3	0	0	0	0	1	0	0	0	0	0	126969	Not assayed	Not assayed	Not assayed	Not assayed	Not assayed	Not assayed	Not assayed	Not assayed	1	NA	1	1	1	NA	1	1	1	NA	1	NA	NA	1	1	NA	NA	1	NA	NA	NA	1	NA	NA	NA	NA	1	NA	1
high confidence association with at least one histology trait in NAFLD	SLC34A2	0	0	1	0	0	0	0	0	0	0	10568	NA	NA	NA	NA	NA	NA	NA	NA	1	NA	NA	1	1	NA	1	NA	1	NA	NA	NA	NA	1	1	NA	NA	NA	1	NA	NA	NA	NA	NA	NA	NA	NA	NA	NA
high confidence association with at least one histology trait in NAFLD	CHST9	0	0	0	0	1	0	0	0	0	0	83539	Not assayed	Not assayed	Not assayed	Not assayed	Not assayed	Not assayed	Not assayed	Not assayed	1	NA	1	1	1	NA	1	1	2	1	1	1	NA	1	1	NA	NA	NA	NA	NA	NA	NA	NA	-1	NA	NA	1	1	1
high confidence association with at least one histology trait in NAFLD	YWHAH	0	0	0	0	0	0	0	1	0	0	7533	NA	NA	NA	NA	NA	NA	NA	NA	1	NA	1	1	1	NA	1	NA	NA	NA	1	NA	NA	NA	NA	NA	NA	NA	NA	NA	NA	NA	NA	NA	NA	NA	1	1	1
high confidence association with at least one histology trait in NAFLD	CCDC146	0	0	1	0	0	0	0	0	0	0	57639	Not assayed	Not assayed	Not assayed	Not assayed	Not assayed	Not assayed	Not assayed	Not assayed	1	NA	NA	1	NA	NA	NA	NA	1	NA	NA	1	NA	1	1	NA	NA	1	1	NA	NA	1	NA	NA	NA	NA	1	1	1
high confidence association with at least one histology trait in NAFLD	SLC25A18	0	1	0	0	1	0	0	0	0	0	83733	Not assayed	Not assayed	Not assayed	Not assayed	Not assayed	Not assayed	Not assayed	Not assayed	-1	NA	NA	NA	NA	NA	NA	-1	NA	NA	NA	-1	NA	-1	-1	-1	NA	NA	NA	-1	NA	NA	NA	1	1	NA	-1	-1	-1
high confidence association with at least one histology trait in NAFLD	KCNAB2	0	0	0	0	0	0	0	1	0	0	8514	NA	NA	NA	NA	NA	NA	NA	NA	1	NA	NA	1	1	NA	1	NA	NA	NA	NA	NA	NA	1	1	NA	NA	NA	1	NA	NA	NA	NA	NA	NA	NA	1	1	2
high confidence association with at least one histology trait in NAFLD	PCBP4	0	0	1	0	0	0	0	0	0	0	57060	NA	NA	NA	NA	NA	NA	NA	NA	1	NA	NA	1	NA	NA	NA	NA	1	NA	NA	2	NA	1	1	1	NA	1	1	NA	-1	1	NA	-1	-3	NA	1	1	1
high confidence association with at least one histology trait in NAFLD	FAM3B	0	0	1	0	0	0	0	0	0	0	54097	Not assayed	Not assayed	Not assayed	Not assayed	Not assayed	Not assayed	Not assayed	Not assayed	1	NA	1	1	1	NA	1	NA	1	NA	NA	1	NA	1	1	-1	NA	NA	1	NA	NA	NA	1	NA	NA	NA	NA	NA	NA
high confidence association with at least one histology trait in NAFLD	LRRC57	0	0	0	0	1	0	0	0	0	0	255252	Not assayed	Not assayed	Not assayed	Not assayed	Not assayed	Not assayed	Not assayed	Not assayed	1	NA	1	NA	NA	-1	1	1	1	NA	1	NA	NA	NA	NA	NA	NA	NA	NA	NA	NA	NA	NA	NA	NA	NA	1	1	1
high confidence association with at least one histology trait in NAFLD	SULF2	1	0	1	0	1	0	0	0	0	0	55959	Not assayed	Not assayed	Not assayed	Not assayed	Not assayed	Not assayed	Not assayed	Not assayed	1	NA	1	1	1	NA	1	1	1	NA	NA	NA	NA	NA	1	NA	NA	NA	2	NA	NA	NA	1	NA	-2	NA	2	1	2
high confidence association with at least one histology trait in NAFLD	TCEAL9	0	0	1	0	0	0	0	0	0	0	51186	NA	NA	NA	NA	NA	NA	NA	NA	1	NA	NA	1	1	NA	NA	NA	1	NA	1	NA	NA	NA	NA	NA	NA	NA	1	NA	NA	NA	NA	1	NA	NA	NA	NA	NA
high confidence association with at least one histology trait in NAFLD	CERCAM	1	0	0	0	1	0	0	0	0	0	51148	Not assayed	Not assayed	Not assayed	Not assayed	Not assayed	Not assayed	Not assayed	Not assayed	1	NA	1	1	1	NA	1	1	-1	NA	NA	NA	NA	1	1	NA	NA	NA	NA	NA	NA	NA	NA	NA	NA	NA	NA	NA	1
high confidence association with at least one histology trait in NAFLD	FBL	0	0	0	0	0	0	0	1	0	0	2091	NA	NA	NA	NA	NA	NA	NA	NA	NA	1	-1	NA	NA	-1	-1	NA	NA	NA	-1	NA	NA	NA	NA	NA	NA	NA	NA	NA	NA	NA	NA	NA	NA	NA	-1	-1	-1
high confidence association with at least one histology trait in NAFLD	UBE2T	0	0	1	0	0	0	0	0	0	0	29089	Not assayed	Not assayed	Not assayed	Not assayed	Not assayed	Not assayed	Not assayed	Not assayed	NA	NA	1	1	1	NA	1	1	1	NA	1	1	NA	1	1	NA	NA	1	1	NA	NA	1	NA	-1	-1	NA	1	1	1
high confidence association with at least one histology trait in NAFLD	FCAMR	0	0	0	0	0	0	0	1	0	0	83953	Not assayed	Not assayed	Not assayed	Not assayed	Not assayed	Not assayed	Not assayed	Not assayed	NA	NA	1	1	1	NA	1	1	1	NA	1	NA	NA	NA	2	NA	NA	NA	NA	NA	NA	NA	-1	NA	NA	NA	2	2	2
high confidence association with at least one histology trait in NAFLD	CBLN3	1	0	0	0	0	0	0	1	0	0	643866	Not assayed	Not assayed	Not assayed	Not assayed	Not assayed	Not assayed	Not assayed	Not assayed	NA	NA	1	NA	NA	NA	1	NA	NA	NA	NA	1	NA	NA	1	NA	NA	1	NA	NA	NA	1	NA	-1	NA	NA	1	1	1
high confidence association with at least one histology trait in NAFLD	MSI2	0	0	1	0	0	0	0	0	0	0	124540	Not assayed	Not assayed	Not assayed	Not assayed	Not assayed	Not assayed	Not assayed	Not assayed	NA	NA	1	1	1	NA	1	NA	2	NA	NA	NA	NA	NA	1	NA	1	1	1	NA	NA	1	NA	NA	NA	NA	1	1	1
high confidence association with at least one histology trait in NAFLD	CFD	1	0	0	0	0	0	0	1	0	0	1675	NA	NA	NA	NA	NA	NA	NA	NA	NA	NA	-1	-1	NA	-1	-1	NA	NA	NA	NA	NA	NA	NA	NA	NA	NA	NA	NA	NA	NA	NA	NA	NA	NA	NA	-1	-1	NA
high confidence association with at least one histology trait in NAFLD	UHRF1	0	0	1	0	0	0	0	0	0	0	29128	Not assayed	Not assayed	Not assayed	Not assayed	Not assayed	Not assayed	Not assayed	Not assayed	NA	NA	1	1	1	NA	1	1	1	-1	1	Inconsistent	NA	1	1	NA	NA	NA	1	NA	NA	NA	NA	NA	NA	NA	NA	NA	1
high confidence association with at least one histology trait in NAFLD	LRRN1	0	0	1	0	0	0	0	0	0	0	57633	Not assayed	Not assayed	Not assayed	Not assayed	Not assayed	Not assayed	Not assayed	Not assayed	NA	NA	1	1	1	NA	1	NA	1	NA	NA	NA	NA	NA	NA	NA	-1	NA	1	NA	NA	NA	NA	NA	NA	NA	NA	NA	NA
high confidence association with at least one histology trait in NAFLD	ILDR1	1	0	1	0	0	0	0	0	0	0	286676	Not assayed	Not assayed	Not assayed	Not assayed	Not assayed	Not assayed	Not assayed	Not assayed	Not assayed	NA	1	1	1	NA	1	NA	1	NA	NA	1	NA	NA	1	NA	NA	NA	1	NA	NA	NA	NA	NA	NA	NA	NA	NA	1
high confidence association with at least one histology trait in NAFLD	ZMAT3	0	0	1	0	0	0	0	0	0	0	64393	NA	NA	NA	NA	NA	NA	NA	NA	NA	NA	1	1	1	NA	1	1	4	2	1	Inconsistent	NA	Inconsistent	Inconsistent	NA	NA	NA	1	NA	NA	NA	NA	-1	NA	NA	1	Inconsistent	NA
high confidence association with at least one histology trait in NAFLD	TENM3	0	0	0	0	0	0	0	1	0	0	55714	NA	NA	NA	NA	NA	NA	NA	NA	NA	NA	-1	-1	-1	NA	-1	-1	NA	NA	-1	-1	NA	-1	-1	NA	NA	NA	-1	NA	NA	NA	NA	1	NA	NA	-1	-1	-1
high confidence association with at least one histology trait in NAFLD	MAP1B	0	0	1	0	0	0	0	0	0	0	4131	NA	NA	NA	NA	NA	NA	NA	NA	NA	NA	1	1	1	NA	1	NA	3	NA	1	-2	1	NA	NA	-1	NA	NA	1	NA	NA	NA	NA	1	NA	NA	NA	NA	NA
high confidence association with at least one histology trait in NAFLD	CENPK	0	0	1	0	0	0	0	0	0	0	64105	Not assayed	Not assayed	Not assayed	Not assayed	Not assayed	Not assayed	Not assayed	Not assayed	NA	NA	1	1	1	NA	1	1	1	NA	1	1	NA	1	1	NA	NA	NA	1	NA	NA	NA	NA	-1	NA	NA	NA	1	1
high confidence association with at least one histology trait in NAFLD	ASPG	0	1	1	0	0	0	0	0	0	0	374569	Not assayed	Not assayed	Not assayed	Not assayed	Not assayed	Not assayed	Not assayed	Not assayed	Not assayed	NA	NA	-1	NA	NA	NA	-1	-2	NA	-1	NA	NA	NA	NA	NA	NA	NA	-1	NA	NA	NA	NA	NA	NA	NA	NA	NA	-1
high confidence association with at least one histology trait in NAFLD	MT1A	0	0	0	0	0	0	0	1	0	0	4489	Not assayed	Not assayed	Not assayed	Not assayed	Not assayed	Not assayed	Not assayed	Not assayed	NA	NA	NA	-1	-1	-1	-1	-1	Not assayed	NA	NA	-1	NA	-1	-1	NA	NA	NA	-1	-1	NA	NA	NA	1	1	NA	-1	-1	-1
high confidence association with at least one histology trait in NAFLD	DOK6	0	0	1	0	0	0	0	0	0	0	220164	Not assayed	Not assayed	Not assayed	Not assayed	Not assayed	Not assayed	Not assayed	Not assayed	NA	NA	NA	-1	-1	NA	NA	NA	-3	NA	NA	NA	NA	-1	NA	NA	NA	NA	-1	NA	NA	NA	1	NA	NA	NA	NA	NA	NA
high confidence association with at least one histology trait in NAFLD	DEPDC1B	0	0	1	0	0	0	0	0	0	0	55789	Not assayed	Not assayed	Not assayed	Not assayed	Not assayed	Not assayed	Not assayed	Not assayed	NA	NA	NA	1	1	NA	1	NA	1	NA	1	2	NA	2	1	NA	NA	NA	1	NA	NA	NA	NA	-1	NA	NA	1	NA	1
high confidence association with at least one histology trait in NAFLD	SCML4	0	0	1	0	0	0	0	0	0	0	256380	Not assayed	Not assayed	Not assayed	Not assayed	Not assayed	Not assayed	Not assayed	Not assayed	Not assayed	NA	NA	1	1	NA	1	NA	2	-1	NA	NA	NA	NA	NA	-1	NA	NA	1	NA	1	NA	NA	NA	NA	NA	NA	NA	1
genetic association with NAFLD	AGTR1	0	0	0	0	0	0	0	0	1	0	185	NA	NA	NA	NA	NA	NA	NA	NA	-1	NA	NA	NA	NA	NA	NA	NA	NA	NA	-1	NA	NA	NA	NA	NA	NA	NA	NA	NA	NA	NA	NA	2	2	NA	NA	NA	NA
genetic association with NAFLD	PPARA	0	0	0	0	0	0	0	0	1	0	5465	NA	NA	NA	NA	NA	NA	NA	NA	NA	NA	-1	-1	-1	NA	-1	NA	-1	-3	-1	2	NA	NA	NA	NA	NA	NA	NA	NA	NA	NA	1	-1	-2	NA	2	2	2
genetic association with NAFLD	APOE	1	0	0	0	0	0	0	0	0	0	348	NA	NA	NA	NA	NA	NA	NA	NA	NA	NA	NA	NA	NA	NA	NA	NA	NA	NA	1	NA	NA	NA	NA	-1	NA	NA	NA	NA	NA	NA	NA	NA	NA	1	NA	NA	NA
genetic association with NAFLD	SLC27A5	0	1	0	0	0	0	0	0	0	0	10998	NA	NA	NA	NA	NA	NA	NA	NA	-1	NA	-1	-1	-1	NA	-1	-1	-1	-1	-1	NA	NA	NA	NA	NA	NA	NA	NA	NA	NA	NA	NA	NA	NA	NA	NA	NA	NA
genetic association with NAFLD	ENPP1	0	0	0	0	0	0	0	0	0	1	5167	-1	NA	NA	NA	NA	NA	NA	NA	-1	NA	-1	-1	-1	NA	-1	NA	-2	NA	NA	NA	NA	NA	NA	NA	NA	NA	NA	NA	NA	NA	NA	NA	NA	NA	NA	NA	NA
genetic association with NAFLD	NR1H4	0	1	0	0	0	0	0	0	0	0	9971	NA	1	1	NA	NA	NA	NA	NA	NA	-1	NA	NA	NA	NA	NA	NA	NA	NA	-1	1	NA	1	NA	NA	NA	NA	NA	NA	NA	NA	NA	NA	NA	NA	NA	1	NA
genetic association with NAFLD	FDFT1	0	0	0	0	0	0	0	0	0	0	2222	NA	NA	NA	NA	NA	NA	NA	NA	NA	NA	NA	NA	NA	NA	NA	NA	NA	6	-1	1	NA	NA	1	2	2	NA	NA	1	-1	NA	NA	-2	NA	NA	1	1	NA
genetic association with NAFLD	STAT3	0	0	0	0	0	0	0	0	0	0	6774	NA	NA	NA	NA	NA	NA	NA	NA	NA	NA	NA	NA	NA	NA	NA	NA	NA	NA	NA	-2	NA	NA	NA	-2	NA	NA	NA	NA	NA	NA	NA	3	3	NA	NA	NA	2
genetic association with NAFLD	CYP2E1	1	1	0	0	0	0	0	0	1	0	1571	NA	NA	NA	NA	NA	NA	NA	NA	NA	NA	NA	-1	NA	NA	NA	NA	-4	NA	-1	NA	NA	NA	NA	1	NA	NA	NA	NA	NA	NA	NA	NA	NA	NA	-1	NA	-1
genetic association with NAFLD	LEPR	0	0	0	0	0	0	0	0	0	0	3953	Not assayed	Not assayed	Not assayed	Not assayed	Not assayed	Not assayed	Not assayed	Not assayed	NA	Not assayed	Not assayed	Not assayed	Not assayed	Not assayed	Not assayed	Not assayed	NA	NA	Not assayed	-4	NA	-1	NA	-1	-2	NA	NA	NA	NA	NA	NA	4	2	1	NA	NA	1
genetic association with NAFLD	GCKR	0	1	0	0	0	0	0	0	1	0	2646	NA	NA	NA	NA	NA	NA	NA	NA	-1	-1	NA	NA	NA	NA	NA	NA	-1	NA	-1	NA	NA	NA	NA	NA	NA	NA	NA	NA	NA	NA	NA	NA	NA	NA	NA	1	NA
genetic association with NAFLD	SAMM50	0	0	0	0	0	0	0	0	0	0	25813	NA	NA	NA	NA	NA	NA	NA	NA	NA	1	NA	NA	NA	-1	NA	NA	-2	NA	NA	1	NA	1	NA	1	NA	NA	NA	NA	NA	NA	NA	-1	NA	NA	NA	1	NA
genetic association with NAFLD	ABCB11	0	1	0	0	0	0	0	0	0	0	8647	1	NA	NA	NA	NA	1	NA	NA	NA	NA	-1	NA	-1	NA	-1	NA	-1	NA	1	NA	NA	NA	NA	NA	NA	NA	NA	NA	NA	NA	NA	NA	NA	NA	NA	NA	1
genetic association with NAFLD	CD14	1	0	0	0	0	0	0	0	1	0	929	NA	NA	NA	NA	NA	1	NA	NA	NA	NA	-1	-1	-1	NA	-1	-1	-1	NA	1	-1	NA	-1	NA	NA	NA	NA	NA	NA	NA	NA	-1	1	1	NA	NA	-1	NA
genetic association with NAFLD	SERPINE1	1	0	0	0	0	0	0	0	0	0	5054	NA	NA	-1	NA	NA	NA	NA	NA	-1	-1	NA	NA	NA	NA	NA	NA	NA	NA	NA	-1	NA	-1	NA	-1	NA	NA	NA	NA	NA	NA	NA	1	1	1	NA	NA	NA
genetic association with NAFLD	APOC3	1	1	0	0	0	0	0	0	0	0	345	NA	-1	NA	NA	NA	NA	NA	NA	NA	NA	NA	NA	NA	NA	NA	NA	NA	NA	NA	NA	1	NA	NA	NA	NA	NA	NA	NA	NA	NA	NA	NA	NA	NA	NA	NA	NA
genetic association with NAFLD	NR1I2	0	0	0	0	0	0	0	0	1	0	8856	NA	NA	NA	NA	NA	NA	-1	NA	-2	NA	NA	-1	NA	NA	NA	-1	-2	NA	NA	2	NA	NA	NA	1	NA	NA	NA	NA	NA	NA	NA	-3	-1	NA	NA	1	NA
genetic association with NAFLD	GCLC	0	0	0	0	0	0	0	0	1	0	2729	NA	NA	NA	NA	NA	NA	NA	NA	-2	NA	NA	-1	NA	NA	NA	NA	NA	1	NA	NA	NA	NA	NA	1	NA	NA	NA	NA	NA	NA	NA	NA	NA	NA	NA	NA	NA
genetic association with NAFLD	SOD2	0	0	0	0	0	0	0	0	0	0	6648	Not assayed	Not assayed	Not assayed	Not assayed	Not assayed	Not assayed	Not assayed	Not assayed	NA	Not assayed	Not assayed	Not assayed	Not assayed	Not assayed	Not assayed	Not assayed	1	NA	Not assayed	-1	NA	NA	NA	-2	NA	NA	NA	NA	2	NA	NA	3	3	1	NA	NA	NA
genetic association with NAFLD	CNR1	0	0	0	0	0	0	0	0	0	0	1268	NA	NA	NA	NA	NA	NA	NA	-1	NA	NA	NA	NA	NA	NA	NA	NA	NA	NA	NA	NA	NA	NA	NA	1	NA	NA	NA	NA	NA	NA	NA	NA	NA	NA	NA	NA	NA
genetic association with NAFLD	HFE	0	0	0	0	0	0	0	0	0	0	3077	NA	NA	-1	2	-1	NA	-1	-1	NA	NA	NA	NA	NA	NA	NA	NA	-6	1	1	3	NA	1	2	NA	NA	NA	NA	NA	NA	NA	-1	-2	-1	NA	1	2	2
genetic association with NAFLD	IL6	1	0	0	0	0	0	0	0	0	0	3569	NA	NA	NA	1	NA	NA	NA	NA	NA	NA	NA	NA	NA	NA	NA	NA	NA	NA	NA	-1	NA	-1	-1	NA	NA	NA	NA	NA	NA	NA	NA	1	1	NA	NA	-1	NA
genetic association with NAFLD	CHUK	0	0	0	0	0	0	0	0	0	0	1147	NA	NA	NA	NA	NA	NA	1	NA	Not assayed	NA	NA	NA	NA	NA	NA	NA	NA	NA	NA	NA	NA	NA	NA	NA	NA	NA	NA	NA	NA	NA	-1	NA	NA	NA	NA	NA	NA
genetic association with NAFLD	SREBF2	0	0	0	0	0	0	0	0	0	0	6721	NA	NA	NA	NA	NA	NA	NA	1	NA	NA	NA	NA	NA	NA	NA	NA	NA	1	NA	1	NA	1	NA	NA	NA	NA	NA	NA	NA	NA	NA	-1	NA	NA	NA	NA	NA
genetic association with NAFLD	CHDH	0	0	0	0	0	0	0	0	0	0	55349	Not assayed	Not assayed	Not assayed	Not assayed	Not assayed	Not assayed	Not assayed	Not assayed	NA	NA	NA	NA	NA	NA	NA	NA	-2	NA	NA	2	NA	2	2	NA	NA	NA	2	NA	NA	NA	NA	NA	NA	NA	1	1	2
genetic association with NAFLD	PPARGC1A	0	0	0	0	0	0	0	0	0	0	10891	NA	NA	NA	1	NA	NA	NA	NA	NA	NA	-1	-1	NA	NA	-1	NA	NA	NA	NA	-1	NA	-1	-1	-1	NA	NA	NA	NA	NA	NA	NA	1	1	1	NA	-1	NA
genetic association with NAFLD	IL1B	0	0	0	0	0	0	0	0	0	0	3553	NA	NA	NA	NA	NA	NA	NA	NA	NA	NA	NA	NA	NA	NA	NA	NA	NA	NA	NA	-1	NA	NA	NA	-1	NA	NA	NA	NA	NA	NA	NA	1	1	1	NA	NA	NA
genetic association with NAFLD	MBOAT7	0	0	0	0	0	0	0	0	0	0	79143	NA	NA	NA	NA	NA	NA	NA	NA	NA	NA	NA	NA	NA	NA	NA	NA	NA	NA	NA	NA	NA	NA	NA	NA	NA	NA	NA	NA	NA	NA	NA	NA	NA	NA	NA	NA	NA
genetic association with NAFLD	TNF	0	0	0	0	0	0	0	0	0	0	7124	NA	NA	NA	NA	NA	NA	NA	NA	NA	NA	NA	NA	NA	NA	NA	NA	NA	NA	NA	NA	NA	NA	NA	NA	NA	NA	NA	NA	NA	NA	-1	NA	NA	NA	NA	NA	NA
genetic association with NAFLD	SPINK1	1	0	0	0	0	0	0	0	0	0	6690	-1	NA	-1	NA	NA	NA	NA	NA	NA	NA	NA	NA	NA	NA	NA	NA	NA	NA	NA	NA	NA	NA	NA	NA	NA	NA	NA	NA	NA	NA	NA	NA	1	NA	NA	NA	NA
genetic association with NAFLD	SREBF1	0	0	0	0	0	0	0	0	0	0	6720	NA	NA	NA	-1	NA	NA	NA	NA	NA	1	NA	NA	NA	NA	NA	NA	NA	NA	NA	3	NA	1	1	NA	1	NA	NA	NA	NA	1	-1	-3	-3	-1	1	2	NA
genetic association with NAFLD	LOXL1	1	0	0	0	0	0	0	0	0	0	4016	NA	1	NA	NA	NA	NA	NA	NA	1	NA	NA	1	1	NA	1	NA	1	NA	NA	NA	1	NA	NA	NA	NA	NA	NA	NA	NA	NA	NA	NA	NA	NA	NA	NA	NA
genetic association with NAFLD	CLOCK	0	0	0	0	0	0	0	0	0	0	9575	NA	NA	NA	NA	NA	NA	-1	NA	NA	NA	NA	NA	NA	NA	NA	NA	2	NA	1	1	NA	NA	NA	NA	NA	NA	NA	NA	NA	NA	-1	NA	NA	NA	NA	NA	NA
genetic association with NAFLD	NCAN	1	0	0	0	0	0	0	0	0	0	1463	NA	NA	NA	NA	NA	NA	NA	NA	NA	NA	NA	NA	NA	NA	NA	NA	NA	NA	NA	1	NA	NA	NA	NA	NA	NA	NA	NA	-1	NA	NA	NA	NA	NA	NA	NA	NA
genetic association with NAFLD	MTHFR	0	0	0	0	0	0	0	0	0	0	4524	NA	-1	-1	-1	NA	NA	NA	NA	NA	-1	-1	NA	-1	NA	-1	NA	-1	-1	NA	NA	NA	NA	NA	-1	NA	NA	NA	NA	NA	NA	NA	1	NA	NA	NA	NA	NA
genetic association with NAFLD	ADIPOQ	1	0	0	0	0	0	0	0	0	0	9370	NA	NA	NA	NA	NA	NA	NA	NA	Not assayed	NA	NA	NA	NA	NA	NA	NA	NA	NA	NA	-1	NA	-1	NA	NA	NA	NA	NA	NA	NA	NA	NA	NA	NA	NA	NA	NA	NA
genetic association with NAFLD	UCP3	0	0	0	0	0	0	0	0	0	0	7352	NA	NA	-1	NA	NA	NA	NA	NA	NA	NA	NA	NA	NA	NA	NA	NA	NA	NA	-1	-1	NA	NA	NA	NA	NA	NA	NA	NA	NA	NA	1	NA	NA	NA	NA	NA	NA
genetic association with NAFLD	COL13A1	0	0	0	0	0	0	0	0	0	0	1305	NA	-1	NA	NA	NA	NA	NA	NA	1	NA	NA	NA	NA	NA	NA	NA	NA	NA	-1	NA	NA	NA	NA	NA	NA	NA	NA	NA	NA	NA	-1	NA	NA	NA	NA	-1	NA
genetic association with NAFLD	OLR1	0	0	0	0	0	0	0	0	0	0	4973	NA	NA	NA	NA	NA	NA	-1	NA	Not assayed	NA	1	1	1	NA	1	NA	1	-1	NA	NA	NA	NA	NA	-1	NA	1	NA	NA	NA	NA	NA	NA	NA	NA	1	NA	1
genetic association with NAFLD	MERTK	0	0	0	0	0	0	0	0	0	0	10461	NA	NA	-1	-1	NA	NA	NA	1	-1	NA	NA	-1	NA	NA	NA	NA	-1	NA	NA	NA	NA	NA	NA	NA	NA	NA	NA	NA	NA	NA	-1	NA	NA	NA	NA	NA	NA
genetic association with NAFLD	LPIN1	0	0	0	0	0	0	0	0	0	0	23175	NA	NA	NA	NA	NA	NA	NA	NA	-1	NA	NA	NA	NA	NA	NA	NA	1	NA	NA	NA	NA	NA	NA	NA	NA	NA	NA	NA	NA	NA	NA	NA	1	NA	NA	NA	NA
genetic association with NAFLD	TCF7L2	0	0	0	0	0	0	0	0	0	0	6934	1	1	1	NA	NA	NA	NA	NA	-1	NA	-1	-1	NA	NA	NA	NA	NA	1	NA	NA	NA	NA	NA	-1	NA	NA	NA	NA	NA	NA	NA	1	1	1	NA	-1	NA
genetic association with NAFLD	PARVB	1	0	0	0	0	0	0	0	1	0	29780	1	NA	NA	1	NA	NA	-1	NA	1	NA	1	1	1	NA	1	1	-1	NA	NA	-1	NA	NA	NA	NA	NA	NA	NA	NA	NA	NA	NA	1	NA	NA	NA	NA	NA
genetic association with NAFLD	TM6SF2	0	0	0	0	0	0	0	0	1	0	53345	NA	NA	NA	NA	1	NA	NA	NA	NA	NA	NA	NA	NA	NA	NA	NA	-2	NA	NA	3	NA	2	2	NA	NA	NA	1	NA	NA	NA	1	-3	-2	NA	2	2	2
genetic association with NAFLD	MIF	0	0	0	0	0	0	0	0	0	0	4282	NA	NA	NA	NA	NA	NA	NA	NA	NA	NA	NA	NA	NA	NA	NA	NA	NA	NA	NA	NA	NA	NA	NA	NA	NA	NA	NA	NA	NA	NA	NA	NA	-1	NA	NA	NA	NA
genetic association with NAFLD	PNPLA3	0	1	0	0	0	0	0	0	1	0	80339	NA	NA	NA	NA	NA	NA	NA	NA	Not assayed	NA	NA	NA	NA	NA	NA	NA	NA	NA	-1	1	NA	1	1	NA	NA	NA	NA	NA	NA	NA	NA	-1	-1	NA	1	1	1
genetic association with NAFLD	TGFB1	1	0	0	0	0	0	0	0	0	0	7040	-1	NA	-1	NA	NA	NA	NA	NA	NA	NA	NA	1	NA	-1	NA	NA	NA	1	NA	NA	NA	NA	NA	NA	NA	NA	NA	NA	NA	NA	NA	NA	NA	NA	NA	NA	NA
genetic association with NAFLD	IL1A	0	0	0	0	0	0	0	0	0	0	3552	NA	NA	NA	1	NA	NA	1	NA	NA	NA	NA	NA	NA	NA	NA	NA	NA	NA	NA	-1	NA	NA	NA	-1	NA	NA	NA	NA	NA	NA	NA	1	NA	NA	NA	NA	NA
genetic association with NAFLD	ADRB3	0	0	0	0	0	0	0	0	0	0	155	NA	NA	NA	-1	1	NA	NA	1	NA	NA	NA	NA	NA	NA	NA	NA	-1	NA	NA	-1	NA	NA	NA	NA	NA	NA	NA	NA	NA	NA	1	NA	NA	NA	NA	NA	NA
genetic association with NAFLD	SLC2A1	0	0	0	0	0	0	0	0	0	0	6513	NA	NA	NA	NA	-1	NA	NA	NA	1	NA	NA	NA	NA	NA	NA	NA	NA	NA	1	NA	NA	NA	NA	NA	NA	NA	NA	NA	NA	NA	-1	1	1	NA	NA	NA	-1
genetic association with NAFLD	FABP2	0	0	0	0	0	0	0	0	0	0	2169	NA	NA	NA	NA	-1	NA	NA	NA	Not assayed	NA	NA	NA	NA	NA	NA	NA	NA	NA	1	-1	NA	NA	NA	NA	NA	NA	NA	NA	NA	NA	NA	NA	NA	NA	NA	NA	NA
genetic association with NAFLD	TMPRSS6	0	0	0	0	0	0	0	0	0	0	164656	NA	NA	NA	NA	NA	-1	NA	NA	NA	NA	NA	NA	NA	NA	NA	NA	-3	NA	NA	1	NA	1	1	NA	NA	NA	NA	NA	NA	NA	NA	-1	-1	NA	1	1	NA
genetic association with NAFLD	LTBP3	1	0	0	0	0	0	0	0	0	0	4054	NA	NA	NA	NA	NA	NA	1	NA	NA	NA	NA	1	NA	NA	NA	NA	NA	NA	NA	2	NA	1	2	-1	NA	NA	1	NA	NA	NA	NA	NA	NA	NA	NA	NA	2
genetic association with NAFLD	KLF6	0	0	0	0	0	0	0	0	0	0	1316	NA	NA	NA	NA	NA	NA	NA	-1	-2	NA	NA	NA	NA	NA	NA	NA	-1	NA	NA	-2	NA	-1	NA	-1	NA	NA	NA	NA	NA	NA	NA	2	2	2	NA	-1	NA
genetic association with NAFLD	PEMT	0	0	0	0	0	0	0	0	0	0	10400	NA	NA	NA	NA	NA	NA	NA	NA	-1	NA	NA	NA	NA	NA	NA	NA	-1	NA	NA	3	NA	3	1	1	NA	NA	NA	NA	NA	1	NA	-1	NA	NA	1	2	2
genetic association with NAFLD	IRS1	0	0	0	0	0	0	0	0	0	0	3667	NA	NA	NA	NA	NA	NA	NA	NA	-1	NA	NA	NA	NA	NA	NA	NA	NA	NA	-1	1	NA	1	NA	NA	NA	NA	NA	NA	-1	NA	NA	-1	-1	NA	NA	NA	NA
genetic association with NAFLD	LYPLAL1	0	0	0	0	0	0	0	0	0	0	127018	Not assayed	Not assayed	Not assayed	Not assayed	Not assayed	Not assayed	Not assayed	Not assayed	NA	NA	NA	NA	NA	NA	NA	NA	NA	NA	NA	2	NA	NA	NA	1	NA	NA	NA	NA	NA	NA	NA	-2	-1	NA	NA	2	NA
genetic association with NAFLD	CRACR2A	0	0	0	0	0	0	0	0	0	0	84766	Not assayed	Not assayed	Not assayed	Not assayed	Not assayed	Not assayed	Not assayed	Not assayed	NA	NA	NA	NA	NA	NA	Inconsistent	NA	1	NA	NA	NA	1	NA	NA	NA	NA	NA	NA	NA	NA	NA	NA	NA	NA	NA	NA	NA	NA
genetic association with NAFLD	PPP1R3B	0	0	0	0	0	0	0	0	0	0	79660	Not assayed	Not assayed	Not assayed	Not assayed	Not assayed	Not assayed	Not assayed	Not assayed	NA	NA	NA	NA	NA	NA	NA	NA	NA	NA	NA	2	NA	2	2	NA	NA	NA	1	NA	NA	NA	NA	-2	-2	NA	2	2	2
genetic association with NAFLD	PPARG	0	0	0	0	0	0	0	0	0	0	5468	NA	NA	NA	NA	NA	NA	NA	NA	NA	NA	NA	NA	NA	NA	NA	NA	NA	-2	NA	NA	1	NA	NA	NA	NA	NA	NA	NA	NA	NA	NA	NA	NA	NA	-1	NA	NA
genetic association with NAFLD	TLR4	0	0	0	0	0	0	0	0	0	0	7099	NA	NA	NA	NA	NA	NA	NA	NA	Not assayed	NA	NA	NA	NA	NA	NA	NA	NA	NA	NA	NA	NA	NA	NA	NA	NA	NA	NA	NA	NA	NA	NA	NA	NA	NA	NA	NA	1
genetic association with NAFLD	IFNL3	1	0	0	0	0	0	0	0	0	0	282617	Not assayed	Not assayed	Not assayed	Not assayed	Not assayed	Not assayed	Not assayed	Not assayed	NA	NA	NA	NA	NA	NA	NA	NA	Not assayed	Not assayed	NA	NA	NA	NA	NA	NA	NA	NA	NA	NA	NA	NA	NA	NA	NA	NA	NA	NA	NA
[truncated: 23 more columns]

## Sheet: Validated_published_genes
# Supplementary Table S3. 98 genes highlighted in the original research articles and demonstating high confidence association with at least one aspect of NAFLD histology.
#
PubMed_ID	Study	Highlighted_gene	Context_in_which_gene_was_reported	DirectionOfChange	Highlighted_in
23071592	GSE33814	AKR1B10	potential biomarker	up steatohepatitis vs control, up steatohepatitis vs steatosis	Table 8, genes for qPCR validation
23071592	GSE33814	GPC3	potential biomarker	up steatohepatitis vs control, up steatohepatitis vs steatosis	Table 8, genes for qPCR validation
23071592	GSE33814	CCL19	potential biomarker	up steatohepatitis vs control, up steatohepatitis vs steatosis	Table 8, genes for qPCR validation
23071592	GSE33814	LUM	potential biomarker	up steatohepatitis vs control, up steatohepatitis vs steatosis	Table 8, genes for qPCR validation
23071592	GSE33814	COL1A2	potential biomarker	up steatohepatitis vs control, up steatohepatitis vs steatosis	Table 8, genes for qPCR validation
23071592	GSE33814	STMN2	potential biomarker	up steatohepatitis vs control, up steatohepatitis vs steatosis	Table 8, genes for qPCR validation
23931760	GSE48452	ACLY	potential epigenetic driver of NAFLD	up	Table 2
25581263	GSE89632	AKR1B10	differential expression NASH vs SS	up	Table 2, Supplementary Table S9, simple correlation with histology features
25581263	GSE89632	STMN2	differential expression NASH vs SS	up	Table 2, Supplementary Table S9, simple correlation with histology features
25581263	GSE89632	ENPP2	differential expression NASH vs SS	up	Table 2, Supplementary Table S9, simple correlation with histology features
25581263	GSE89632	HKDC1	differential expression NASH vs SS	up	Table 2, Supplementary Table S9, simple correlation with histology features
25581263	GSE89632	SPP1	differential expression NASH vs SS	up	Table 2, Supplementary Table S9, simple correlation with histology features
25581263	GSE89632	FAP	differential expression NASH vs SS	up	Table 2, Supplementary Table S9, simple correlation with histology features
25581263	GSE89632	MT1A	differential expression NASH vs SS	up	Table 2, Supplementary Table S9, simple correlation with histology features
25581263	GSE89632	UBD	differential expression NASH vs SS	up	Table 2, Supplementary Table S9, simple correlation with histology features
23913408	GSE49541	COL1A2	differential expression avanced vs mild fibrosis	up	Main text
23913408	GSE49541	COL3A1	differential expression avanced vs mild fibrosis	up	Main text
23913408	GSE49541	LUM	differential expression avanced vs mild fibrosis	up	Main text
23913408	GSE49541	DKK3	differential expression avanced vs mild fibrosis	up	Main text
23913408	GSE49541	LUM	differential expression avanced vs mild fibrosis	up	Supplementary table 7
23913408	GSE49541	DKK3	differential expression avanced vs mild fibrosis	up	Supplementary table 7
23913408	GSE49541	COL1A2	differential expression avanced vs mild fibrosis	up	Supplementary table 7
23913408	GSE49541	CD24	differential expression avanced vs mild fibrosis	up	Supplementary table 7
23913408	GSE49541	CXCL6	differential expression avanced vs mild fibrosis	up	Supplementary table 7
23913408	GSE49541	DCN	differential expression avanced vs mild fibrosis	up	Supplementary table 7
23913408	GSE49541	COL3A1	differential expression avanced vs mild fibrosis	up	Supplementary table 7
23913408	GSE49541	EPCAM	differential expression avanced vs mild fibrosis	up	Supplementary table 7
23913408	GSE49541	STMN2	differential expression avanced vs mild fibrosis	up	Supplementary table 7
23913408	GSE49541	LAMA2	differential expression avanced vs mild fibrosis	up	Supplementary table 7
23913408	GSE49541	FXYD2	differential expression avanced vs mild fibrosis	up	Supplementary table 7
23913408	GSE49541	CHST9	differential expression avanced vs mild fibrosis	up	Supplementary table 7
23913408	GSE49541	SOX9	differential expression avanced vs mild fibrosis	up	Supplementary table 7
23913408	GSE49541	CCDC146	differential expression avanced vs mild fibrosis	up	Supplementary table 7
23913408	GSE49541	LBH	differential expression avanced vs mild fibrosis	up	Supplementary table 7
23913408	GSE49541	MAP1B	differential expression avanced vs mild fibrosis	up	Supplementary table 7
23913408	GSE49541	EHF	differential expression avanced vs mild fibrosis	up	Supplementary table 7
23913408	GSE49541	ROBO1	differential expression avanced vs mild fibrosis	up	Supplementary table 7
23913408	GSE49541	CCL19	differential expression avanced vs mild fibrosis	up	Supplementary table 7
23913408	GSE49541	UBD	differential expression avanced vs mild fibrosis	up	Supplementary table 7
23913408	GSE49541	ENPP2	differential expression avanced vs mild fibrosis	up	Supplementary table 7
23913408	GSE49541	SPP1	differential expression avanced vs mild fibrosis	up	Supplementary table 7
23913408	GSE49541	CYP2C19	differential expression avanced vs mild fibrosis	down	Supplementary table 7
23913408	GSE49541	CCS	differential expression avanced vs mild fibrosis	down	Supplementary table 7
23913408	GSE49541	AMT	differential expression avanced vs mild fibrosis	down	Supplementary table 7
23913408	GSE49541	KCNN2	differential expression avanced vs mild fibrosis	down	Supplementary table 7
23913408	GSE49541	ASPG	differential expression avanced vs mild fibrosis	down	Supplementary table 7
23913408	GSE49541	GNMT	differential expression avanced vs mild fibrosis	down	Supplementary table 7
23913408	GSE49541	MT1M	differential expression avanced vs mild fibrosis	down	Supplementary table 7
23913408	GSE49541	CD24	signature of advanced fibrosis NAFLD	up	Table 2
23913408	GSE49541	COL1A2	signature of advanced fibrosis NAFLD	up	Table 2
23913408	GSE49541	COL3A1	signature of advanced fibrosis NAFLD	up	Table 2
23913408	GSE49541	CXCL6	signature of advanced fibrosis NAFLD	up	Table 2
23913408	GSE49541	DCN	signature of advanced fibrosis NAFLD	up	Table 2
23913408	GSE49541	DKK3	signature of advanced fibrosis NAFLD	up	Table 2
23913408	GSE49541	EPCAM	signature of advanced fibrosis NAFLD	up	Table 2
23913408	GSE49541	LUM	signature of advanced fibrosis NAFLD	up	Table 2
23913408	GSE49541	STMN2	signature of advanced fibrosis NAFLD	up	Table 2
23913408	GSE49541	LAMA2	signature of advanced fibrosis NAFLD	up	Table 2
23913408	GSE49541	FXYD2	signature of advanced fibrosis NAFLD	up	Table 2
23913408	GSE49541	CHST9	signature of advanced fibrosis NAFLD	up	Table 2
23913408	GSE49541	SOX9	signature of advanced fibrosis NAFLD	up	Table 2
23913408	GSE49541	CCDC146	signature of advanced fibrosis NAFLD	up	Table 2
23913408	GSE49541	LBH	signature of advanced fibrosis NAFLD	up	Table 2
23913408	GSE49541	EHF	signature of advanced fibrosis NAFLD	up	Table 2
23913408	GSE49541	MAP1B	signature of advanced fibrosis NAFLD	up	Table 2
19549744	GSE15653	CAV2	diabetes vs lean	reported ratios do not match ratios of reported mean expression	Supplementary Table 5a
19549744	GSE15653	RFX5	diabetes vs lean	reported ratios do not match ratios of reported mean expression	Supplementary Table 5a
19549744	GSE15653	GPC3	diabetes vs lean	reported ratios do not match ratios of reported mean expression	Supplementary Table 5a
19549744	GSE15653	NFX1	obeseNonT2D vs lean	reported ratios do not match ratios of reported mean expression	Supplementary Table 5b
19549744	GSE15653	RORA	obeseNonT2D vs lean	reported ratios do not match ratios of reported mean expression	Supplementary Table 5b
19549744	GSE15653	RFX5	obeseNonT2D vs lean	reported ratios do not match ratios of reported mean expression	Supplementary Table 5b
19549744	GSE15653	TXN	obeseNonT2D vs lean	reported ratios do not match ratios of reported mean expression	Supplementary Table 5b
19549744	GSE15653	MCM4	obeseT2D vs lean	reported ratios do not match ratios of reported mean expression	Supplementary Table 5b
19549744	GSE15653	RFX5	obeseT2D vs lean	reported ratios do not match ratios of reported mean expression	Supplementary Table 5b
19549744	GSE15653	TXN	obeseT2D vs lean	reported ratios do not match ratios of reported mean expression	Supplementary Table 5b
19549744	GSE15653	RORA	obeseT2D vs lean	reported ratios do not match ratios of reported mean expression	Supplementary Table 5b
22397681	GSE33258	DCN	advanced vs mild fibrosis in HCV	up	Table 3
22397681	GSE33258	MT1E	advanced vs mild fibrosis in HCV	down	Tables 4
22331678	GSE33650	APOF	high vs low fibrosis	down	Supplementary Table 1
22331678	GSE33650	KCNN2	high vs low fibrosis	down	Supplementary Table 1
22331678	GSE33650	PCOLCE2	high vs low fibrosis	down	Supplementary Table 1
22331678	GSE33650	ST3GAL6	high vs low fibrosis	down	Supplementary Table 1
22331678	GSE33650	UBD	high vs low fibrosis	up	Supplementary Table 1
17393520	GSE6764	LBH	cirrhosis vs dysplasia	not specified	Supplementary Table 3
17393520	GSE6764	GPC3	diysplasia vs HCC	not specified	main text, Supplementary Table 3
17393520	GSE6764	FCN2	diysplasia vs HCC	not specified	Supplementary Table 3
17393520	GSE6764	FCN2	Dysplasia ve/e HCC	not specified	Supplementary Table 3
19098997	GSE14323	NCK2	cirrhosis with vs without HCC, random forest	up	Table 1
19098997	GSE14323	UBD	consistent change normal - cirrhosis - early - advanced HCC	up	Main text
26216487	GSE61376	CXCL6	Differential expression in patients with schistosomiasis compared to controls	up	Main text
26216487	GSE61376	CCL23	diffentially expressed viral or parasitic hepatitis vs control	down	Table 2
26216487	GSE61376	CXCL12	diffentially expressed viral or parasitic hepatitis vs control	down	Table 2
26216487	GSE61376	CXCL6	diffentially expressed viral or parasitic hepatitis vs control	up	Table 2
26216487	GSE61376	PCOLCE2	Differential expression in patients with schistosomiasis vs controls	down	Main text
26216487	GSE61376	CXCL6	diffentially expressed viral or parasitic hepatitis vs control	up	Table 4
26216487	GSE61376	CXCL12	diffentially expressed viral or parasitic hepatitis vs control	down	Table 5
26216487	GSE61376	CXCL6	diffentially expressed viral or parasitic hepatitis vs control	up	Table 5
26216487	GSE61376	FXYD2	diffentially expressed viral or parasitic hepatitis vs control	up	Table 5
28262670	GSE84044	ABCC4	Differential expression Scheuer S4 - S0	up	Supplementary Table S2
28262670	GSE84044	ABCC4	Differential expression Scheuer S4 - S1	up	Supplementary Table S2
28262670	GSE84044	AKR1B10	Differential expression Scheuer S2 - S0	up	Supplementary Table S2
28262670	GSE84044	AKR1B10	Differential expression Scheuer S3 - S0	up	Supplementary Table S2
28262670	GSE84044	AKR1B10	Differential expression Scheuer S4 - S0	up	Supplementary Table S2
28262670	GSE84044	AKR1B10	Differential expression Scheuer S4 - S1	up	Supplementary Table S2
28262670	GSE84044	AKR1B10	Differential expression Scheuer G2 - G0	up	Supplementary Table S2
28262670	GSE84044	AKR1B10	Differential expression Scheuer G3 - G0	up	Supplementary Table S2
28262670	GSE84044	AKR1B10	Differential expression Scheuer G2 - G1	up	Supplementary Table S2
28262670	GSE84044	AKR1B10	Differential expression Scheuer G3 - G1	up	Supplementary Table S2
28262670	GSE84044	ANXA13	Differential expression Scheuer S4 - S0	up	Supplementary Table S2
28262670	GSE84044	ANXA13	Differential expression Scheuer S4 - S1	up	Supplementary Table S2
28262670	GSE84044	APOL3	Differential expression Scheuer S4 - S0	up	Supplementary Table S2
28262670	GSE84044	APOL3	Differential expression Scheuer G3 - G0	up	Supplementary Table S2
28262670	GSE84044	AQP4	Differential expression Scheuer S4 - S1	up	Supplementary Table S2
28262670	GSE84044	BCAT1	Differential expression Scheuer S4 - S0	up	Supplementary Table S2
28262670	GSE84044	BCAT1	Differential expression Scheuer S4 - S1	up	Supplementary Table S2
28262670	GSE84044	CAV2	Differential expression Scheuer S4 - S0	up	Supplementary Table S2
28262670	GSE84044	CCDC146	Differential expression Scheuer S4 - S0	up	Supplementary Table S2
28262670	GSE84044	CCDC146	Differential expression Scheuer S4 - S1	up	Supplementary Table S2
28262670	GSE84044	CCL19	Differential expression Scheuer S2 - S0	up	Supplementary Table S2
28262670	GSE84044	CCL19	Differential expression Scheuer S3 - S0	up	Supplementary Table S2
28262670	GSE84044	CCL19	Differential expression Scheuer S4 - S0	up	Supplementary Table S2
28262670	GSE84044	CCL19	Differential expression Scheuer S2 - S1	up	Supplementary Table S2
28262670	GSE84044	CCL19	Differential expression Scheuer S4 - S1	up	Supplementary Table S2
28262670	GSE84044	CCL19	Differential expression Scheuer G2 - G0	up	Supplementary Table S2
28262670	GSE84044	CCL19	Differential expression Scheuer G3 - G0	up	Supplementary Table S2
28262670	GSE84044	CD24	Differential expression Scheuer S2 - S0	up	Supplementary Table S2
28262670	GSE84044	CD24	Differential expression Scheuer S3 - S0	up	Supplementary Table S2
28262670	GSE84044	CD24	Differential expression Scheuer S4 - S0	up	Supplementary Table S2
28262670	GSE84044	CD24	Differential expression Scheuer S2 - S1	up	Supplementary Table S2
28262670	GSE84044	CD24	Differential expression Scheuer S3 - S1	up	Supplementary Table S2
28262670	GSE84044	CD24	Differential expression Scheuer S4 - S1	up	Supplementary Table S2
28262670	GSE84044	CD24	Differential expression Scheuer S4 - S2	up	Supplementary Table S2
28262670	GSE84044	CD24	Differential expression Scheuer G2 - G0	up	Supplementary Table S2
28262670	GSE84044	CD24	Differential expression Scheuer G3 - G0	up	Supplementary Table S2
28262670	GSE84044	CD24	Differential expression Scheuer G3 - G1	up	Supplementary Table S2
28262670	GSE84044	CDH6	Differential expression Scheuer S4 - S0	up	Supplementary Table S2
28262670	GSE84044	CDH6	Differential expression Scheuer S4 - S1	up	Supplementary Table S2
28262670	GSE84044	CDKN3	Differential expression Scheuer S4 - S0	up	Supplementary Table S2
28262670	GSE84044	CDKN3	Differential expression Scheuer G3 - G0	up	Supplementary Table S2
28262670	GSE84044	CDKN3	Differential expression Scheuer G3 - G1	up	Supplementary Table S2
28262670	GSE84044	CENPK	Differential expression Scheuer S4 - S0	up	Supplementary Table S2
28262670	GSE84044	CENPK	Differential expression Scheuer G3 - G0	up	Supplementary Table S2
28262670	GSE84044	CENPK	Differential expression Scheuer G3 - G1	up	Supplementary Table S2
28262670	GSE84044	CENPU	Differential expression Scheuer S3 - S0	up	Supplementary Table S2
28262670	GSE84044	CENPU	Differential expression Scheuer S4 - S0	up	Supplementary Table S2
28262670	GSE84044	CENPU	Differential expression Scheuer S3 - S1	up	Supplementary Table S2
28262670	GSE84044	CENPU	Differential expression Scheuer G2 - G0	up	Supplementary Table S2
28262670	GSE84044	CENPU	Differential expression Scheuer G3 - G0	up	Supplementary Table S2
28262670	GSE84044	CENPU	Differential expression Scheuer G3 - G1	up	Supplementary Table S2
28262670	GSE84044	CHST9	Differential expression Scheuer S4 - S0	up	Supplementary Table S2
28262670	GSE84044	CHST9	Differential expression Scheuer S4 - S1	up	Supplementary Table S2
28262670	GSE84044	CLIC6	Differential expression Scheuer S2 - S0	up	Supplementary Table S2
28262670	GSE84044	CLIC6	Differential expression Scheuer S3 - S0	up	Supplementary Table S2
28262670	GSE84044	CLIC6	Differential expression Scheuer S4 - S0	up	Supplementary Table S2
28262670	GSE84044	CLIC6	Differential expression Scheuer S3 - S1	up	Supplementary Table S2
28262670	GSE84044	CLIC6	Differential expression Scheuer S4 - S1	up	Supplementary Table S2
28262670	GSE84044	CLIC6	Differential expression Scheuer G3 - G0	up	Supplementary Table S2
28262670	GSE84044	CLIC6	Differential expression Scheuer G3 - G1	up	Supplementary Table S2
28262670	GSE84044	COL1A2	Differential expression Scheuer S2 - S0	up	Supplementary Table S2
28262670	GSE84044	COL1A2	Differential expression Scheuer S3 - S0	up	Supplementary Table S2
28262670	GSE84044	COL1A2	Differential expression Scheuer S4 - S0	up	Supplementary Table S2
28262670	GSE84044	COL1A2	Differential expression Scheuer S2 - S1	up	Supplementary Table S2
28262670	GSE84044	COL1A2	Differential expression Scheuer S3 - S1	up	Supplementary Table S2
28262670	GSE84044	COL1A2	Differential expression Scheuer S4 - S1	up	Supplementary Table S2
28262670	GSE84044	COL1A2	Differential expression Scheuer S4 - S2	up	Supplementary Table S2
28262670	GSE84044	COL1A2	Differential expression Scheuer G2 - G0	up	Supplementary Table S2
28262670	GSE84044	COL1A2	Differential expression Scheuer G3 - G0	up	Supplementary Table S2
28262670	GSE84044	COL1A2	Differential expression Scheuer G2 - G1	up	Supplementary Table S2
28262670	GSE84044	COL1A2	Differential expression Scheuer G3 - G1	up	Supplementary Table S2
28262670	GSE84044	COL3A1	Differential expression Scheuer S3 - S0	up	Supplementary Table S2
28262670	GSE84044	COL3A1	Differential expression Scheuer S4 - S0	up	Supplementary Table S2
28262670	GSE84044	COL3A1	Differential expression Scheuer S3 - S1	up	Supplementary Table S2
28262670	GSE84044	COL3A1	Differential expression Scheuer S4 - S1	up	Supplementary Table S2
28262670	GSE84044	COL3A1	Differential expression Scheuer G3 - G0	up	Supplementary Table S2
28262670	GSE84044	COL3A1	Differential expression Scheuer G3 - G1	up	Supplementary Table S2
28262670	GSE84044	COL3A1	Differential expression Scheuer G4 - G0	up	Supplementary Table S2
28262670	GSE84044	COL5A1	Differential expression Scheuer S3 - S0	up	Supplementary Table S2
28262670	GSE84044	COL5A1	Differential expression Scheuer S4 - S0	up	Supplementary Table S2
28262670	GSE84044	COL5A1	Differential expression Scheuer S4 - S1	up	Supplementary Table S2
28262670	GSE84044	COL5A1	Differential expression Scheuer G3 - G0	up	Supplementary Table S2
28262670	GSE84044	CXCL6	Differential expression Scheuer S2 - S0	up	Supplementary Table S2
28262670	GSE84044	CXCL6	Differential expression Scheuer S3 - S0	up	Supplementary Table S2
28262670	GSE84044	CXCL6	Differential expression Scheuer S4 - S0	up	Supplementary Table S2
28262670	GSE84044	CXCL6	Differential expression Scheuer S2 - S1	up	Supplementary Table S2
28262670	GSE84044	CXCL6	Differential expression Scheuer S3 - S1	up	Supplementary Table S2
28262670	GSE84044	CXCL6	Differential expression Scheuer S4 - S1	up	Supplementary Table S2
28262670	GSE84044	CXCL6	Differential expression Scheuer G2 - G0	up	Supplementary Table S2
28262670	GSE84044	CXCL6	Differential expression Scheuer G3 - G0	up	Supplementary Table S2
28262670	GSE84044	CXCL6	Differential expression Scheuer G2 - G1	up	Supplementary Table S2
28262670	GSE84044	CXCL6	Differential expression Scheuer G3 - G1	up	Supplementary Table S2
28262670	GSE84044	CXCL9	Differential expression Scheuer S2 - S0	up	Supplementary Table S2
28262670	GSE84044	CXCL9	Differential expression Scheuer S3 - S0	up	Supplementary Table S2
28262670	GSE84044	CXCL9	Differential expression Scheuer S4 - S0	up	Supplementary Table S2
28262670	GSE84044	CXCL9	Differential expression Scheuer G2 - G0	up	Supplementary Table S2
28262670	GSE84044	CXCL9	Differential expression Scheuer G3 - G0	up	Supplementary Table S2
28262670	GSE84044	CXCL9	Differential expression Scheuer G2 - G1	up	Supplementary Table S2
28262670	GSE84044	CXCL9	Differential expression Scheuer G3 - G1	up	Supplementary Table S2
28262670	GSE84044	CYP2C19	Differential expression Scheuer S4 - S0	down	Supplementary Table S2
28262670	GSE84044	CYP2C19	Differential expression Scheuer S4 - S1	down	Supplementary Table S2
28262670	GSE84044	CYP2C19	Differential expression Scheuer S4 - S2	down	Supplementary Table S2
28262670	GSE84044	DCN	Differential expression Scheuer S4 - S0	up	Supplementary Table S2
28262670	GSE84044	DCN	Differential expression Scheuer S4 - S1	up	Supplementary Table S2
28262670	GSE84044	DEPDC1B	Differential expression Scheuer S4 - S0	up	Supplementary Table S2
28262670	GSE84044	DEPDC1B	Differential expression Scheuer S4 - S1	up	Supplementary Table S2
28262670	GSE84044	DKK3	Differential expression Scheuer S2 - S0	up	Supplementary Table S2
28262670	GSE84044	DKK3	Differential expression Scheuer S3 - S0	up	Supplementary Table S2
28262670	GSE84044	DKK3	Differential expression Scheuer S4 - S0	up	Supplementary Table S2
28262670	GSE84044	DKK3	Differential expression Scheuer S3 - S1	up	Supplementary Table S2
28262670	GSE84044	DKK3	Differential expression Scheuer S4 - S1	up	Supplementary Table S2
28262670	GSE84044	DKK3	Differential expression Scheuer S4 - S2	up	Supplementary Table S2
28262670	GSE84044	DKK3	Differential expression Scheuer G3 - G0	up	Supplementary Table S2
28262670	GSE84044	DOCK8	Differential expression Scheuer S4 - S0	up	Supplementary Table S2
28262670	GSE84044	DOCK8	Differential expression Scheuer G3 - G0	up	Supplementary Table S2
28262670	GSE84044	DTL	Differential expression Scheuer S3 - S0	up	Supplementary Table S2
28262670	GSE84044	DTL	Differential expression Scheuer S4 - S0	up	Supplementary Table S2
28262670	GSE84044	DTL	Differential expression Scheuer S3 - S1	up	Supplementary Table S2
28262670	GSE84044	DTL	Differential expression Scheuer S4 - S1	up	Supplementary Table S2
28262670	GSE84044	DTL	Differential expression Scheuer G2 - G0	up	Supplementary Table S2
28262670	GSE84044	DTL	Differential expression Scheuer G3 - G0	up	Supplementary Table S2
28262670	GSE84044	DTL	Differential expression Scheuer G3 - G1	up	Supplementary Table S2
28262670	GSE84044	EHF	Differential expression Scheuer S2 - S0	up	Supplementary Table S2
28262670	GSE84044	EHF	Differential expression Scheuer S3 - S0	up	Supplementary Table S2
28262670	GSE84044	EHF	Differential expression Scheuer S4 - S0	up	Supplementary Table S2
28262670	GSE84044	EHF	Differential expression Scheuer S2 - S1	up	Supplementary Table S2
28262670	GSE84044	EHF	Differential expression Scheuer S3 - S1	up	Supplementary Table S2
28262670	GSE84044	EHF	Differential expression Scheuer S4 - S1	up	Supplementary Table S2
28262670	GSE84044	EHF	Differential expression Scheuer G2 - G0	up	Supplementary Table S2
28262670	GSE84044	EHF	Differential expression Scheuer G3 - G0	up	Supplementary Table S2
28262670	GSE84044	ENPP2	Differential expression Scheuer S4 - S0	up	Supplementary Table S2
28262670	GSE84044	ENPP2	Differential expression Scheuer S4 - S1	up	Supplementary Table S2
28262670	GSE84044	ENPP5	Differential expression Scheuer S4 - S0	up	Supplementary Table S2
28262670	GSE84044	ENPP5	Differential expression Scheuer S4 - S1	up	Supplementary Table S2
28262670	GSE84044	EPCAM	Differential expression Scheuer S2 - S0	up	Supplementary Table S2
28262670	GSE84044	EPCAM	Differential expression Scheuer S3 - S0	up	Supplementary Table S2
28262670	GSE84044	EPCAM	Differential expression Scheuer S4 - S0	up	Supplementary Table S2
28262670	GSE84044	EPCAM	Differential expression Scheuer S2 - S1	up	Supplementary Table S2
28262670	GSE84044	EPCAM	Differential expression Scheuer S3 - S1	up	Supplementary Table S2
28262670	GSE84044	EPCAM	Differential expression Scheuer S4 - S1	up	Supplementary Table S2
28262670	GSE84044	EPCAM	Differential expression Scheuer S4 - S2	up	Supplementary Table S2
28262670	GSE84044	EPCAM	Differential expression Scheuer G2 - G0	up	Supplementary Table S2
28262670	GSE84044	EPCAM	Differential expression Scheuer G3 - G0	up	Supplementary Table S2
28262670	GSE84044	EPCAM	Differential expression Scheuer G2 - G1	up	Supplementary Table S2
28262670	GSE84044	EPCAM	Differential expression Scheuer G3 - G1	up	Supplementary Table S2
28262670	GSE84044	ERICH5	Differential expression Scheuer S4 - S0	up	Supplementary Table S2
28262670	GSE84044	ERICH5	Differential expression Scheuer S4 - S1	up	Supplementary Table S2
28262670	GSE84044	ERICH5	Differential expression Scheuer S4 - S3	up	Supplementary Table S2
28262670	GSE84044	FABP4	Differential expression Scheuer S4 - S0	up	Supplementary Table S2
28262670	GSE84044	FABP4	Differential expression Scheuer S4 - S1	up	Supplementary Table S2
28262670	GSE84044	FAM3B	Differential expression Scheuer S2 - S0	up	Supplementary Table S2
28262670	GSE84044	FAM3B	Differential expression Scheuer S3 - S0	up	Supplementary Table S2
28262670	GSE84044	FAM3B	Differential expression Scheuer S4 - S0	up	Supplementary Table S2
28262670	GSE84044	FAM3B	Differential expression Scheuer S2 - S1	up	Supplementary Table S2
28262670	GSE84044	FAM3B	Differential expression Scheuer S3 - S1	up	Supplementary Table S2
28262670	GSE84044	FAM3B	Differential expression Scheuer S4 - S1	up	Supplementary Table S2
28262670	GSE84044	FAM3B	Differential expression Scheuer S4 - S2	up	Supplementary Table S2
28262670	GSE84044	FAM3B	Differential expression Scheuer G3 - G0	up	Supplementary Table S2
28262670	GSE84044	FAM3B	Differential expression Scheuer G3 - G1	up	Supplementary Table S2
28262670	GSE84044	FAT1	Differential expression Scheuer S2 - S0	up	Supplementary Table S2
28262670	GSE84044	FAT1	Differential expression Scheuer S3 - S0	up	Supplementary Table S2
28262670	GSE84044	FAT1	Differential expression Scheuer S4 - S0	up	Supplementary Table S2
28262670	GSE84044	FAT1	Differential expression Scheuer S3 - S1	up	Supplementary Table S2
28262670	GSE84044	FAT1	Differential expression Scheuer S4 - S1	up	Supplementary Table S2
28262670	GSE84044	FAT1	Differential expression Scheuer G2 - G0	up	Supplementary Table S2
28262670	GSE84044	FAT1	Differential expression Scheuer G3 - G0	up	Supplementary Table S2
28262670	GSE84044	FAT1	Differential expression Scheuer G2 - G1	up	Supplementary Table S2
28262670	GSE84044	FAT1	Differential expression Scheuer G3 - G1	up	Supplementary Table S2
28262670	GSE84044	FCAMR	Differential expression Scheuer G2 - G0	up	Supplementary Table S2
28262670	GSE84044	FCAMR	Differential expression Scheuer G3 - G0	up	Supplementary Table S2
28262670	GSE84044	FXYD2	Differential expression Scheuer S3 - S0	up	Supplementary Table S2
28262670	GSE84044	FXYD2	Differential expression Scheuer S4 - S0	up	Supplementary Table S2
28262670	GSE84044	FXYD2	Differential expression Scheuer S3 - S1	up	Supplementary Table S2
28262670	GSE84044	FXYD2	Differential expression Scheuer S4 - S1	up	Supplementary Table S2
28262670	GSE84044	FXYD2	Differential expression Scheuer G3 - G0	up	Supplementary Table S2
28262670	GSE84044	GNMT	Differential expression Scheuer S4 - S0	down	Supplementary Table S2
28262670	GSE84044	GNMT	Differential expression Scheuer S4 - S1	down	Supplementary Table S2
28262670	GSE84044	GNMT	Differential expression Scheuer G3 - G0	down	Supplementary Table S2
28262670	GSE84044	GNMT	Differential expression Scheuer G3 - G1	down	Supplementary Table S2
28262670	GSE84044	GPC3	Differential expression Scheuer S2 - S0	up	Supplementary Table S2
28262670	GSE84044	GPC3	Differential expression Scheuer S3 - S0	up	Supplementary Table S2
28262670	GSE84044	GPC3	Differential expression Scheuer S4 - S0	up	Supplementary Table S2
28262670	GSE84044	GPC3	Differential expression Scheuer S2 - S1	up	Supplementary Table S2
28262670	GSE84044	GPC3	Differential expression Scheuer S3 - S1	up	Supplementary Table S2
28262670	GSE84044	GPC3	Differential expression Scheuer S4 - S1	up	Supplementary Table S2
28262670	GSE84044	GPC3	Differential expression Scheuer S4 - S2	up	Supplementary Table S2
28262670	GSE84044	GPC3	Differential expression Scheuer G2 - G0	up	Supplementary Table S2
28262670	GSE84044	GPC3	Differential expression Scheuer G3 - G0	up	Supplementary Table S2
28262670	GSE84044	GPC3	Differential expression Scheuer G3 - G1	up	Supplementary Table S2
28262670	GSE84044	HELLS	Differential expression Scheuer S3 - S0	up	Supplementary Table S2
28262670	GSE84044	HELLS	Differential expression Scheuer S4 - S0	up	Supplementary Table S2
28262670	GSE84044	HELLS	Differential expression Scheuer S3 - S1	up	Supplementary Table S2
28262670	GSE84044	HELLS	Differential expression Scheuer G3 - G0	up	Supplementary Table S2
28262670	GSE84044	HELLS	Differential expression Scheuer G3 - G1	up	Supplementary Table S2
28262670	GSE84044	HKDC1	Differential expression Scheuer S2 - S0	up	Supplementary Table S2
28262670	GSE84044	HKDC1	Differential expression Scheuer S3 - S0	up	Supplementary Table S2
28262670	GSE84044	HKDC1	Differential expression Scheuer S4 - S0	up	Supplementary Table S2
28262670	GSE84044	HKDC1	Differential expression Scheuer S2 - S1	up	Supplementary Table S2
28262670	GSE84044	HKDC1	Differential expression Scheuer S3 - S1	up	Supplementary Table S2
28262670	GSE84044	HKDC1	Differential expression Scheuer S4 - S1	up	Supplementary Table S2
28262670	GSE84044	HKDC1	Differential expression Scheuer G2 - G0	up	Supplementary Table S2
28262670	GSE84044	HKDC1	Differential expression Scheuer G3 - G0	up	Supplementary Table S2
28262670	GSE84044	HKDC1	Differential expression Scheuer G2 - G1	up	Supplementary Table S2
28262670	GSE84044	HKDC1	Differential expression Scheuer G3 - G1	up	Supplementary Table S2
28262670	GSE84044	IL32	Differential expression Scheuer S3 - S0	up	Supplementary Table S2
28262670	GSE84044	IL32	Differential expression Scheuer S4 - S0	up	Supplementary Table S2
28262670	GSE84044	IL32	Differential expression Scheuer G2 - G0	up	Supplementary Table S2
28262670	GSE84044	IL32	Differential expression Scheuer G3 - G0	up	Supplementary Table S2
28262670	GSE84044	KCNN2	Differential expression Scheuer S2 - S0	down	Supplementary Table S2
28262670	GSE84044	KCNN2	Differential expression Scheuer S3 - S0	down	Supplementary Table S2
28262670	GSE84044	KCNN2	Differential expression Scheuer S4 - S0	down	Supplementary Table S2
28262670	GSE84044	KCNN2	Differential expression Scheuer S3 - S1	down	Supplementary Table S2
28262670	GSE84044	KCNN2	Differential expression Scheuer S4 - S1	down	Supplementary Table S2
28262670	GSE84044	KCNN2	Differential expression Scheuer S4 - S2	down	Supplementary Table S2
28262670	GSE84044	KCNN2	Differential expression Scheuer G2 - G0	down	Supplementary Table S2
28262670	GSE84044	KCNN2	Differential expression Scheuer G3 - G0	down	Supplementary Table S2
28262670	GSE84044	KCNN2	Differential expression Scheuer G3 - G1	down	Supplementary Table S2
28262670	GSE84044	KDELR3	Differential expression Scheuer S4 - S0	up	Supplementary Table S2
28262670	GSE84044	KDELR3	Differential expression Scheuer S4 - S1	up	Supplementary Table S2
28262670	GSE84044	LAMA2	Differential expression Scheuer S4 - S0	up	Supplementary Table S2
28262670	GSE84044	LAMA2	Differential expression Scheuer S4 - S1	up	Supplementary Table S2
28262670	GSE84044	LAMA2	Differential expression Scheuer G4 - G0	up	Supplementary Table S2
28262670	GSE84044	LBH	Differential expression Scheuer S4 - S0	up	Supplementary Table S2
28262670	GSE84044	LUM	Differential expression Scheuer S2 - S0	up	Supplementary Table S2
28262670	GSE84044	LUM	Differential expression Scheuer S3 - S0	up	Supplementary Table S2
28262670	GSE84044	LUM	Differential expression Scheuer S4 - S0	up	Supplementary Table S2
28262670	GSE84044	LUM	Differential expression Scheuer S2 - S1	up	Supplementary Table S2
28262670	GSE84044	LUM	Differential expression Scheuer S3 - S1	up	Supplementary Table S2
28262670	GSE84044	LUM	Differential expression Scheuer S4 - S1	up	Supplementary Table S2
28262670	GSE84044	LUM	Differential expression Scheuer S4 - S2	up	Supplementary Table S2
28262670	GSE84044	LUM	Differential expression Scheuer G2 - G0	up	Supplementary Table S2
28262670	GSE84044	LUM	Differential expression Scheuer G3 - G0	up	Supplementary Table S2
28262670	GSE84044	LUM	Differential expression Scheuer G3 - G1	up	Supplementary Table S2
28262670	GSE84044	MAP1B	Differential expression Scheuer S4 - S1	up	Supplementary Table S2
28262670	GSE84044	MARCKS	Differential expression Scheuer S4 - S0	up	Supplementary Table S2
28262670	GSE84044	MCM10	Differential expression Scheuer G3 - G0	up	Supplementary Table S2
28262670	GSE84044	MCM6	Differential expression Scheuer S4 - S0	up	Supplementary Table S2
28262670	GSE84044	MCM6	Differential expression Scheuer G3 - G0	up	Supplementary Table S2
28262670	GSE84044	MCM6	Differential expression Scheuer G3 - G1	up	Supplementary Table S2
28262670	GSE84044	MND1	Differential expression Scheuer G3 - G0	up	Supplementary Table S2
28262670	GSE84044	MOXD1	Differential expression Scheuer S4 - S0	up	Supplementary Table S2
28262670	GSE84044	MOXD1	Differential expression Scheuer S4 - S1	up	Supplementary Table S2
28262670	GSE84044	MOXD1	Differential expression Scheuer S4 - S3	up	Supplementary Table S2
28262670	GSE84044	MT1M	Differential expression Scheuer S4 - S0	down	Supplementary Table S2
28262670	GSE84044	MT1M	Differential expression Scheuer S4 - S1	down	Supplementary Table S2
28262670	GSE84044	NUSAP1	Differential expression Scheuer G3 - G0	up	Supplementary Table S2
28262670	GSE84044	NUSAP1	Differential expression Scheuer G3 - G1	up	Supplementary Table S2
28262670	GSE84044	PBK	Differential expression Scheuer S3 - S0	up	Supplementary Table S2
28262670	GSE84044	PBK	Differential expression Scheuer S4 - S0	up	Supplementary Table S2
28262670	GSE84044	PBK	Differential expression Scheuer S3 - S1	up	Supplementary Table S2
28262670	GSE84044	PBK	Differential expression Scheuer S4 - S1	up	Supplementary Table S2
28262670	GSE84044	PBK	Differential expression Scheuer G2 - G0	up	Supplementary Table S2
28262670	GSE84044	PBK	Differential expression Scheuer G3 - G0	up	Supplementary Table S2
28262670	GSE84044	PBK	Differential expression Scheuer G3 - G1	up	Supplementary Table S2
28262670	GSE84044	PCOLCE2	Differential expression Scheuer S3 - S0	down	Supplementary Table S2
28262670	GSE84044	PCOLCE2	Differential expression Scheuer S4 - S0	down	Supplementary Table S2
28262670	GSE84044	PCOLCE2	Differential expression Scheuer S4 - S1	down	Supplementary Table S2
28262670	GSE84044	PCOLCE2	Differential expression Scheuer G2 - G0	down	Supplementary Table S2
28262670	GSE84044	PCOLCE2	Differential expression Scheuer G3 - G0	down	Supplementary Table S2
28262670	GSE84044	PRKAA2	Differential expression Scheuer S4 - S1	up	Supplementary Table S2
28262670	GSE84044	PTGDS	Differential expression Scheuer S2 - S0	up	Supplementary Table S2
28262670	GSE84044	PTGDS	Differential expression Scheuer S4 - S0	up	Supplementary Table S2
28262670	GSE84044	PTGDS	Differential expression Scheuer S2 - S1	up	Supplementary Table S2
28262670	GSE84044	PTGDS	Differential expression Scheuer S4 - S1	up	Supplementary Table S2
28262670	GSE84044	PTGDS	Differential expression Scheuer G4 - G0	up	Supplementary Table S2
28262670	GSE84044	PZP	Differential expression Scheuer S3 - S0	down	Supplementary Table S2
28262670	GSE84044	PZP	Differential expression Scheuer G3 - G0	down	Supplementary Table S2
28262670	GSE84044	RAD51AP1	Differential expression Scheuer G3 - G0	up	Supplementary Table S2
28262670	GSE84044	RTN1	Differential expression Scheuer S4 - S0	up	Supplementary Table S2
28262670	GSE84044	RTN1	Differential expression Scheuer S4 - S1	up	Supplementary Table S2
28262670	GSE84044	SEL1L3	Differential expression Scheuer S4 - S0	up	Supplementary Table S2
28262670	GSE84044	SEL1L3	Differential expression Scheuer S4 - S1	up	Supplementary Table S2
28262670	GSE84044	SEL1L3	Differential expression Scheuer G3 - G0	up	Supplementary Table S2
28262670	GSE84044	SLC16A10	Differential expression Scheuer S4 - S0	down	Supplementary Table S2
28262670	GSE84044	SLC16A10	Differential expression Scheuer S4 - S1	down	Supplementary Table S2
28262670	GSE84044	SLC44A3	Differential expression Scheuer S3 - S0	up	Supplementary Table S2
28262670	GSE84044	SLC44A3	Differential expression Scheuer S4 - S0	up	Supplementary Table S2
28262670	GSE84044	SLC44A3	Differential expression Scheuer S4 - S1	up	Supplementary Table S2
28262670	GSE84044	SLC44A3	Differential expression Scheuer G3 - G1	up	Supplementary Table S2
28262670	GSE84044	SOX9	Differential expression Scheuer S2 - S0	up	Supplementary Table S2
28262670	GSE84044	SOX9	Differential expression Scheuer S3 - S0	up	Supplementary Table S2
28262670	GSE84044	SOX9	Differential expression Scheuer S4 - S0	up	Supplementary Table S2
28262670	GSE84044	SOX9	Differential expression Scheuer S3 - S1	up	Supplementary Table S2
28262670	GSE84044	SOX9	Differential expression Scheuer S4 - S1	up	Supplementary Table S2
28262670	GSE84044	SOX9	Differential expression Scheuer G2 - G0	up	Supplementary Table S2
28262670	GSE84044	SOX9	Differential expression Scheuer G3 - G0	up	Supplementary Table S2
28262670	GSE84044	SOX9	Differential expression Scheuer G3 - G1	up	Supplementary Table S2
28262670	GSE84044	SPP1	Differential expression Scheuer S2 - S0	up	Supplementary Table S2
28262670	GSE84044	SPP1	Differential expression Scheuer S3 - S0	up	Supplementary Table S2
28262670	GSE84044	SPP1	Differential expression Scheuer S4 - S0	up	Supplementary Table S2
28262670	GSE84044	SPP1	Differential expression Scheuer S2 - S1	up	Supplementary Table S2
28262670	GSE84044	SPP1	Differential expression Scheuer S3 - S1	up	Supplementary Table S2
28262670	GSE84044	SPP1	Differential expression Scheuer S4 - S1	up	Supplementary Table S2
28262670	GSE84044	SPP1	Differential expression Scheuer G2 - G0	up	Supplementary Table S2
28262670	GSE84044	SPP1	Differential expression Scheuer G3 - G0	up	Supplementary Table S2
28262670	GSE84044	STAT1	Differential expression Scheuer S3 - S0	up	Supplementary Table S2
28262670	GSE84044	STAT1	Differential expression Scheuer S4 - S0	up	Supplementary Table S2
28262670	GSE84044	STAT1	Differential expression Scheuer G2 - G0	up	Supplementary Table S2
28262670	GSE84044	STAT1	Differential expression Scheuer G3 - G0	up	Supplementary Table S2
28262670	GSE84044	STMN2	Differential expression Scheuer S4 - S0	up	Supplementary Table S2
28262670	GSE84044	STMN2	Differential expression Scheuer S4 - S1	up	Supplementary Table S2
28262670	GSE84044	STMN2	Differential expression Scheuer S4 - S2	up	Supplementary Table S2
28262670	GSE84044	STMN2	Differential expression Scheuer S4 - S3	up	Supplementary Table S2
28262670	GSE84044	TOP2A	Differential expression Scheuer S3 - S0	up	Supplementary Table S2
28262670	GSE84044	TOP2A	Differential expression Scheuer S4 - S0	up	Supplementary Table S2
28262670	GSE84044	TOP2A	Differential expression Scheuer S4 - S1	up	Supplementary Table S2
28262670	GSE84044	TOP2A	Differential expression Scheuer G2 - G0	up	Supplementary Table S2
28262670	GSE84044	TOP2A	Differential expression Scheuer G3 - G0	up	Supplementary Table S2
28262670	GSE84044	TOP2A	Differential expression Scheuer G3 - G1	up	Supplementary Table S2
28262670	GSE84044	TUSC3	Differential expression Scheuer S4 - S0	up	Supplementary Table S2
28262670	GSE84044	TUSC3	Differential expression Scheuer S4 - S1	up	Supplementary Table S2
28262670	GSE84044	TYMS	Differential expression Scheuer S2 - S0	up	Supplementary Table S2
28262670	GSE84044	TYMS	Differential expression Scheuer S3 - S0	up	Supplementary Table S2
28262670	GSE84044	TYMS	Differential expression Scheuer S4 - S0	up	Supplementary Table S2
28262670	GSE84044	TYMS	Differential expression Scheuer S3 - S1	up	Supplementary Table S2
28262670	GSE84044	TYMS	Differential expression Scheuer S4 - S1	up	Supplementary Table S2
28262670	GSE84044	TYMS	Differential expression Scheuer G2 - G0	up	Supplementary Table S2
28262670	GSE84044	TYMS	Differential expression Scheuer G3 - G0	up	Supplementary Table S2
28262670	GSE84044	TYMS	Differential expression Scheuer G2 - G1	up	Supplementary Table S2
28262670	GSE84044	TYMS	Differential expression Scheuer G3 - G1	up	Supplementary Table S2
28262670	GSE84044	UBE2T	Differential expression Scheuer G3 - G0	up	Supplementary Table S2
28262670	GSE84044	UHRF1	Differential expression Scheuer S3 - S0	up	Supplementary Table S2
28262670	GSE84044	UHRF1	Differential expression Scheuer S4 - S0	up	Supplementary Table S2
28262670	GSE84044	UHRF1	Differential expression Scheuer G3 - G0	up	Supplementary Table S2
28262670	GSE84044	UHRF1	Differential expression Scheuer G3 - G1	up	Supplementary Table S2
28262670	GSE84044	VIL1	Differential expression Scheuer S3 - S0	down	Supplementary Table S2
28262670	GSE84044	VTCN1	Differential expression Scheuer S4 - S0	up	Supplementary Table S2
28262670	GSE84044	VTCN1	Differential expression Scheuer S4 - S1	up	Supplementary Table S2
28262670	GSE84044	ZMAT3	Differential expression Scheuer S3 - S0	up	Supplementary Table S2
28262670	GSE84044	ZMAT3	Differential expression Scheuer S4 - S0	up	Supplementary Table S2
28262670	GSE84044	ZWINT	Differential expression Scheuer S3 - S0	up	Supplementary Table S2
28262670	GSE84044	ZWINT	Differential expression Scheuer S4 - S0	up	Supplementary Table S2
28262670	GSE84044	ZWINT	Differential expression Scheuer S3 - S1	up	Supplementary Table S2
28262670	GSE84044	ZWINT	Differential expression Scheuer G2 - G0	up	Supplementary Table S2
28262670	GSE84044	ZWINT	Differential expression Scheuer G3 - G0	up	Supplementary Table S2
28262670	GSE84044	ZWINT	Differential expression Scheuer G3 - G1	up	Supplementary Table S2

## Sheet: Metanetwork_NAFLD
# Supplementary Table S4. NAFLD progression meta-network.
#
GeneSymbol1	GeneSymbol2	EntrezID1	EntrezID2	Observed_in_N_networks	avgSpearmCor_GSE33814	avgSpearmCor_GSE48452	avgSpearmCor_GSE49541	avgSpearmCor_GSE61260	avgSpearmCor_GSE89632	SignOfCorrelation
RCL1	PPARGC1A	10171	10891	4	0.71	0.59	Below threshold	0.58	0.68	1
RCL1	PAPD7	10171	11044	3	0.7	0.55	Below threshold	Below threshold	0.71	1
ABCC4	SEL1L3	10257	23231	3	0.62	0.57	Below threshold	0.56	Below threshold	1
CDKN3	RAD51AP1	1033	10635	4	0.6	0.58	0.7	Below threshold	0.66	1
CDKN3	NUSAP1	1033	51203	4	0.57	0.56	Below threshold	0.54	0.57	1
CDKN3	DTL	1033	51514	4	0.54	0.55	0.67	0.57	Below threshold	1
CDKN3	CENPK	1033	64105	4	Below threshold	0.55	0.71	0.55	0.69	1
CDKN3	TOP2A	1033	7153	3	0.68	0.66	Below threshold	0.69	Below threshold	1
CDKN3	MND1	1033	84057	3	Below threshold	0.55	0.65	0.54	Below threshold	1
ST3GAL6	MRAS	10402	22808	3	-0.79	-0.67	Below threshold	-0.55	Below threshold	-1
UBD	CD24	10537	100133941	3	0.74	Below threshold	Below threshold	0.6	0.55	1
UBD	SLC16A10	10537	117247	3	-0.59	-0.62	Below threshold	-0.57	Below threshold	-1
UBD	MOXD1	10537	26002	3	0.82	0.67	Below threshold	0.67	Below threshold	1
RAD51AP1	OIP5	10635	11339	5	0.55	0.53	0.78	0.55	0.6	1
RAD51AP1	UBE2T	10635	29089	3	0.7	Below threshold	0.69	0.55	Below threshold	1
RAD51AP1	DTL	10635	51514	5	0.58	0.67	0.73	0.64	0.68	1
RAD51AP1	CENPK	10635	64105	5	0.54	0.54	0.83	0.55	0.78	1
RAD51AP1	CENPU	10635	79682	4	Below threshold	0.64	0.69	0.71	0.62	1
LYVE1	CLEC4G	10894	339390	4	0.58	0.65	0.72	0.58	Below threshold	1
SLC27A5	FMC1	10998	154791	3	0.83	0.7	Below threshold	0.53	Below threshold	1
SLC27A5	TMPRSS6	10998	164656	3	0.76	0.53	Below threshold	0.58	Below threshold	1
SLC27A5	SEL1L3	10998	23231	3	-0.64	-0.7	Below threshold	-0.71	Below threshold	-1
SLC27A5	GCAT	10998	23464	3	0.73	0.7	Below threshold	0.74	Below threshold	1
SLC27A5	GNMT	10998	27232	3	0.69	0.55	Below threshold	0.56	Below threshold	1
ZWINT	UBE2T	11130	29089	3	Below threshold	0.67	0.66	0.58	Below threshold	1
ZWINT	UHRF1	11130	29128	3	Below threshold	0.57	0.73	0.64	Below threshold	1
ZWINT	DTL	11130	51514	3	Below threshold	0.75	0.8	0.7	Below threshold	1
ZWINT	CENPK	11130	64105	3	Below threshold	0.7	0.8	0.66	Below threshold	1
ZWINT	CENPU	11130	79682	3	Below threshold	0.7	0.75	0.67	Below threshold	1
ZWINT	MND1	11130	84057	3	Below threshold	0.64	0.68	0.57	Below threshold	1
ADCY7	LBH	113	81606	3	Below threshold	0.56	Below threshold	0.54	0.64	1
VPS45	CENPK	11311	64105	3	Below threshold	0.54	Below threshold	0.54	0.56	1
OIP5	DTL	11339	51514	3	Below threshold	0.65	0.66	Below threshold	0.6	1
OIP5	CENPK	11339	64105	3	Below threshold	0.62	0.79	Below threshold	0.54	1
OIP5	CENPU	11339	79682	4	Below threshold	0.65	0.73	0.53	0.55	1
COL1A2	CD24	1278	100133941	3	0.71	Below threshold	0.63	Below threshold	0.55	1
COL1A2	UBD	1278	10537	3	0.77	0.71	Below threshold	Below threshold	0.62	1
COL1A2	STMN2	1278	11075	3	0.61	0.56	0.68	Below threshold	Below threshold	1
COL1A2	COL3A1	1278	1281	4	0.89	0.89	0.54	0.89	Below threshold	1
COL1A2	COL5A1	1278	1289	4	0.88	0.8	0.57	0.78	Below threshold	1
COL1A2	COL6A2	1278	1292	3	0.61	0.77	Below threshold	0.63	Below threshold	1
COL1A2	DCN	1278	1634	4	0.61	0.57	Below threshold	0.68	0.6	1
COL1A2	CENPV	1278	201161	3	-0.62	-0.57	Below threshold	-0.56	Below threshold	-1
COL1A2	FABP4	1278	2167	3	0.65	0.59	Below threshold	0.55	Below threshold	1
COL1A2	FAT1	1278	2195	3	0.56	Below threshold	0.62	0.6	Below threshold	1
COL1A2	MRAS	1278	22808	3	0.8	0.66	Below threshold	0.63	Below threshold	1
COL1A2	MOXD1	1278	26002	3	0.81	0.62	Below threshold	0.67	Below threshold	1
COL1A2	GPC3	1278	2719	3	0.73	0.59	Below threshold	0.59	Below threshold	1
COL1A2	GNMT	1278	27232	3	-0.56	-0.57	-0.56	Below threshold	Below threshold	-1
COL1A2	LAMA2	1278	3908	3	0.67	0.59	Below threshold	0.74	Below threshold	1
COL1A2	LOXL1	1278	4016	3	Below threshold	0.59	0.67	0.66	Below threshold	1
COL1A2	LUM	1278	4060	5	0.71	0.75	0.66	0.71	0.61	1
COL1A2	MARCKS	1278	4082	3	0.73	0.68	Below threshold	0.56	Below threshold	1
COL1A2	CCDC146	1278	57639	3	0.75	Below threshold	0.57	Below threshold	0.54	1
COL1A2	RNASE1	1278	6035	3	0.8	0.55	Below threshold	Below threshold	0.54	1
COL1A2	ROBO1	1278	6091	3	Below threshold	0.59	0.62	0.61	Below threshold	1
COL1A2	FAM129B	1278	64855	3	0.79	0.69	Below threshold	0.62	Below threshold	1
COL1A2	SPP1	1278	6696	3	0.74	Below threshold	Below threshold	0.64	0.59	1
COL1A2	LBH	1278	81606	3	Below threshold	0.65	0.55	0.58	Below threshold	1
COL1A2	ADAMTSL2	1278	9719	4	0.57	0.75	Below threshold	0.57	0.6	1
COL3A1	COL5A1	1281	1289	4	0.82	0.73	Below threshold	0.73	0.62	1
COL3A1	DCN	1281	1634	3	0.56	0.6	Below threshold	0.66	Below threshold	1
COL3A1	FABP4	1281	2167	3	0.57	0.55	Below threshold	0.55	Below threshold	1
COL3A1	MRAS	1281	22808	3	0.68	0.54	Below threshold	0.53	Below threshold	1
COL3A1	MOXD1	1281	26002	3	0.66	0.57	Below threshold	0.57	Below threshold	1
COL3A1	GUCY1A3	1281	2982	3	0.57	0.57	Below threshold	0.59	Below threshold	1
COL3A1	LAMA2	1281	3908	3	0.58	0.55	Below threshold	0.71	Below threshold	1
COL3A1	LUM	1281	4060	4	0.64	0.68	Below threshold	0.66	0.58	1
COL3A1	CXCL12	1281	6387	3	0.54	0.65	Below threshold	0.55	Below threshold	1
COL3A1	FAM129B	1281	64855	3	0.73	0.65	Below threshold	0.63	Below threshold	1
COL5A1	COL6A2	1289	1292	3	0.6	0.75	Below threshold	0.68	Below threshold	1
COL5A1	MRAS	1289	22808	3	0.78	0.61	Below threshold	0.55	Below threshold	1
COL5A1	LOXL1	1289	4016	3	Below threshold	0.57	0.63	0.65	Below threshold	1
COL5A1	LUM	1289	4060	3	0.68	0.62	Below threshold	Below threshold	0.54	1
COL5A1	MARCKS	1289	4082	3	0.74	0.64	Below threshold	0.55	Below threshold	1
COL5A1	FAM129B	1289	64855	3	0.8	0.57	Below threshold	0.6	Below threshold	1
COL5A1	ADAMTSL2	1289	9719	3	0.69	0.66	0.58	Below threshold	Below threshold	1
COL6A2	FAM129B	1292	64855	3	0.53	0.61	Below threshold	0.54	Below threshold	1
KLF6	PPARGC1A	1316	10891	3	Below threshold	0.67	Below threshold	0.61	0.64	1
KLF6	SERPINE1	1316	5054	3	Below threshold	0.63	Below threshold	0.62	0.82	1
CSTB	UBD	1476	10537	3	0.68	0.57	Below threshold	0.66	Below threshold	1
CSTB	FAT1	1476	2195	3	0.71	0.56	Below threshold	0.59	Below threshold	1
CSTB	YWHAH	1476	7533	3	0.83	0.54	Below threshold	0.55	Below threshold	1
CSTB	IL32	1476	9235	3	0.72	0.62	Below threshold	0.67	Below threshold	1
CSTB	MVP	1476	9961	3	0.8	0.66	Below threshold	0.57	Below threshold	1
CYP2C19	ST3GAL6	1557	10402	3	0.68	0.55	Below threshold	0.61	Below threshold	1
CYP2C19	FAT1	1557	2195	3	-0.59	-0.59	Below threshold	-0.63	Below threshold	-1
CYP2C19	MRAS	1557	22808	3	-0.77	-0.59	Below threshold	-0.56	Below threshold	-1
CYP2C19	TP53I3	1557	9540	3	-0.63	-0.62	Below threshold	-0.6	Below threshold	-1
DCN	SEL1L3	1634	23231	3	0.7	0.6	Below threshold	0.58	Below threshold	1
DCN	MOXD1	1634	26002	3	0.72	0.6	Below threshold	0.58	Below threshold	1
DCN	GUCY1A3	1634	2982	3	0.6	0.67	Below threshold	0.67	Below threshold	1
DCN	LAMA2	1634	3908	3	0.79	0.82	Below threshold	0.8	Below threshold	1
DCN	LUM	1634	4060	3	0.74	0.79	Below threshold	0.8	Below threshold	1
DCN	RNASE1	1634	6035	3	0.61	0.55	Below threshold	0.54	Below threshold	1
DCN	CXCL12	1634	6387	3	0.73	0.55	Below threshold	0.59	Below threshold	1
DCN	TUSC3	1634	7991	3	0.53	0.65	Below threshold	0.61	Below threshold	1
CFD	LYVE1	1675	10894	3	Below threshold	0.69	0.62	0.55	Below threshold	1
CFD	TLR4	1675	7099	3	Below threshold	0.66	0.58	0.54	Below threshold	1
AGTR1	CHUK	185	1147	3	Below threshold	0.55	Below threshold	0.54	0.55	1
FABP4	MRAS	2167	22808	3	0.7	0.58	Below threshold	0.55	Below threshold	1
FABP4	LAMA2	2167	3908	3	0.62	0.65	Below threshold	0.54	Below threshold	1
FABP4	LPL	2167	4023	3	Below threshold	Below threshold	0.86	0.66	0.64	1
FABP4	SPP1	2167	6696	4	0.64	0.64	0.59	0.56	Below threshold	1
FABP4	TMSB4X	2167	7114	3	0.58	0.54	Below threshold	0.56	Below threshold	1
FAT1	UBD	2195	10537	3	0.66	0.64	Below threshold	0.67	Below threshold	1
FAT1	SLC16A10	2195	117247	3	-0.74	-0.65	Below threshold	-0.67	Below threshold	-1
FAT1	MRAS	2195	22808	3	0.72	0.66	Below threshold	0.54	Below threshold	1
FAT1	MOXD1	2195	26002	3	0.67	0.54	Below threshold	0.61	Below threshold	1
FAT1	PCOLCE2	2195	26577	3	-0.76	-0.58	Below threshold	-0.59	Below threshold	-1
FAT1	GNMT	2195	27232	3	-0.7	Below threshold	-0.57	-0.53	Below threshold	-1
FAT1	DNAJC12	2195	56521	3	-0.6	-0.54	Below threshold	-0.57	Below threshold	-1
FAT1	ZMAT3	2195	64393	3	0.74	0.58	Below threshold	0.68	Below threshold	1
FAT1	SPP1	2195	6696	3	0.64	0.62	Below threshold	0.59	Below threshold	1
FAT1	YWHAH	2195	7533	3	0.68	0.62	Below threshold	0.65	Below threshold	1
FAT1	IL32	2195	9235	3	0.7	0.63	Below threshold	0.69	Below threshold	1
FDFT1	SREBF2	2222	6721	3	Below threshold	0.68	Below threshold	0.62	0.59	1
FDFT1	PNPLA3	2222	80339	3	Below threshold	0.62	Below threshold	0.53	0.53	1
MRAS	SLC16A10	22808	117247	3	-0.74	-0.67	Below threshold	-0.57	Below threshold	-1
MRAS	PCOLCE2	22808	26577	3	-0.81	-0.56	Below threshold	-0.55	Below threshold	-1
MRAS	FAM129B	22808	64855	3	0.82	0.56	Below threshold	0.61	Below threshold	1
SEL1L3	FMC1	23231	154791	3	-0.67	-0.7	Below threshold	-0.54	Below threshold	-1
SEL1L3	GCAT	23231	23464	3	-0.56	-0.65	Below threshold	-0.62	Below threshold	-1
SEL1L3	MOXD1	23231	26002	3	0.73	0.63	Below threshold	0.56	Below threshold	1
SEL1L3	DOCK8	23231	81704	3	0.62	0.79	Below threshold	0.71	Below threshold	1
GCAT	FMC1	23464	154791	3	0.69	0.58	Below threshold	0.55	Below threshold	1
TPGS2	UBE2T	25941	29089	3	0.56	0.55	Below threshold	0.56	Below threshold	1
MOXD1	SLC16A10	26002	117247	3	-0.71	-0.59	Below threshold	-0.56	Below threshold	-1
MOXD1	CLIC6	26002	54102	3	0.79	0.62	Below threshold	0.55	Below threshold	1
GCKR	C3P1	2646	388503	3	0.57	0.75	Below threshold	0.82	Below threshold	1
PCOLCE2	SLC16A10	26577	117247	3	0.77	0.66	Below threshold	0.68	Below threshold	1
PCOLCE2	FMC1	26577	154791	3	0.73	0.55	Below threshold	0.56	Below threshold	1
GPC3	MOXD1	2719	26002	3	0.84	0.68	Below threshold	0.56	Below threshold	1
GPC3	LAMA2	2719	3908	3	0.75	0.66	Below threshold	0.65	Below threshold	1
GPC3	LUM	2719	4060	3	0.73	0.63	Below threshold	0.64	Below threshold	1
GPC3	ENPP2	2719	5168	3	0.57	0.54	Below threshold	Below threshold	0.58	1
GNMT	SLC16A10	27232	117247	3	0.7	0.59	Below threshold	0.55	Below threshold	1
GNMT	HORMAD2	27232	150280	3	0.67	0.6	Below threshold	0.59	Below threshold	1
GNMT	DTL	27232	51514	3	-0.56	-0.61	Below threshold	-0.54	Below threshold	-1
GCLC	ENPP1	2729	5167	4	0.81	0.59	Below threshold	0.53	0.54	1
AMT	LUM	275	4060	3	Below threshold	-0.53	-0.56	-0.54	Below threshold	-1
UBE2T	DTL	29089	51514	5	0.58	0.75	0.67	0.72	0.57	1
UBE2T	CENPK	29089	64105	4	0.58	0.57	0.66	0.54	Below threshold	1
UBE2T	CENPU	29089	79682	3	Below threshold	0.6	Below threshold	0.62	0.53	1
UBE2T	WDR76	29089	79968	3	Below threshold	0.7	Below threshold	0.64	0.8	1
UHRF1	DTL	29128	51514	3	Below threshold	0.55	0.68	0.63	Below threshold	1
UHRF1	CENPU	29128	79682	3	Below threshold	0.58	0.56	0.63	Below threshold	1
GUCY1A3	SEL1L3	2982	23231	3	0.59	0.61	Below threshold	0.65	Below threshold	1
GUCY1A3	LAMA2	2982	3908	3	0.62	0.67	Below threshold	0.62	Below threshold	1
HELLS	RAD51AP1	3070	10635	3	Below threshold	0.59	Below threshold	0.6	0.59	1
HELLS	MCM6	3070	4175	3	0.56	0.74	Below threshold	0.77	Below threshold	1
HELLS	DTL	3070	51514	3	Below threshold	0.74	Below threshold	0.79	0.55	1
HELLS	CENPK	3070	64105	3	Below threshold	0.69	Below threshold	0.72	0.63	1
HELLS	CENPU	3070	79682	3	Below threshold	0.78	Below threshold	0.72	0.54	1
APOE	TMPRSS6	348	164656	3	0.63	0.73	Below threshold	0.57	Below threshold	1
IRS1	SLC27A5	3667	10998	3	0.65	0.59	Below threshold	0.6	Below threshold	1
ITGB5	ADHFE1	3693	137872	3	-0.54	-0.55	Below threshold	-0.56	Below threshold	-1
ARF3	TUBG1	377	7283	3	Below threshold	0.54	0.56	0.71	Below threshold	1
KCNN2	UBD	3781	10537	3	-0.68	-0.68	Below threshold	-0.63	Below threshold	-1
KCNN2	MOXD1	3781	26002	3	-0.69	-0.57	Below threshold	-0.54	Below threshold	-1
KCNN2	PCOLCE2	3781	26577	3	0.86	0.58	Below threshold	0.62	Below threshold	1
KCNN2	GNMT	3781	27232	3	0.66	0.59	Below threshold	0.56	Below threshold	1
KCNN2	YWHAH	3781	7533	3	-0.77	-0.61	Below threshold	-0.74	Below threshold	-1
KCNN2	NR1I2	3781	8856	3	Below threshold	0.54	Below threshold	0.55	0.55	1
KCNN2	IL32	3781	9235	3	-0.61	-0.61	Below threshold	-0.6	Below threshold	-1
LAMA2	SEL1L3	3908	23231	3	0.7	0.6	Below threshold	0.54	Below threshold	1
LAMA2	MOXD1	3908	26002	3	0.8	0.7	Below threshold	0.62	Below threshold	1
LAMA2	LUM	3908	4060	3	0.71	0.79	Below threshold	0.74	Below threshold	1
LAMA2	TUSC3	3908	7991	3	0.59	0.63	Below threshold	0.61	Below threshold	1
LAMA2	ADAMTSL2	3908	9719	3	0.82	0.6	Below threshold	0.58	Below threshold	1
LOXL1	PTGDS	4016	5730	3	Below threshold	0.53	0.58	0.55	Below threshold	1
LUM	CD24	4060	100133941	3	0.64	Below threshold	0.76	0.63	Below threshold	1
LUM	UBD	4060	10537	3	0.64	0.57	Below threshold	0.57	Below threshold	1
LUM	STMN2	4060	11075	3	0.61	0.54	0.75	Below threshold	Below threshold	1
LUM	SEL1L3	4060	23231	3	0.74	0.61	Below threshold	0.62	Below threshold	1
LUM	MOXD1	4060	26002	3	0.75	0.71	Below threshold	0.76	Below threshold	1
LUM	MARCKS	4060	4082	4	0.72	0.53	Below threshold	0.58	0.55	1
LUM	PTGDS	4060	5730	3	0.62	0.58	Below threshold	Below threshold	0.57	1
LUM	RNASE1	4060	6035	3	0.69	0.59	Below threshold	0.61	Below threshold	1
LUM	ROBO1	4060	6091	3	Below threshold	0.66	0.57	0.6	Below threshold	1
LUM	CCL19	4060	6363	4	0.61	0.62	0.57	0.61	Below threshold	1
LUM	SPP1	4060	6696	4	0.56	0.58	0.57	0.62	Below threshold	1
LUM	LBH	4060	81606	3	Below threshold	0.71	0.72	0.56	Below threshold	1
MARCKS	UBD	4082	10537	3	0.71	0.61	Below threshold	0.55	Below threshold	1
MARCKS	CXCL12	4082	6387	3	0.69	0.62	0.54	Below threshold	Below threshold	1
MCM4	MCM6	4173	4175	3	0.6	0.74	Below threshold	0.7	Below threshold	1
MCM6	UBD	4175	10537	3	0.64	0.56	Below threshold	Below threshold	0.58	1
MCM6	RAD51AP1	4175	10635	4	0.59	0.67	0.63	0.56	Below threshold	1
MCM6	UBE2T	4175	29089	3	0.67	0.7	Below threshold	0.55	Below threshold	1
MCM6	DTL	4175	51514	5	0.63	0.86	0.67	0.77	0.59	1
MCM6	CENPK	4175	64105	4	0.6	0.67	0.6	0.67	Below threshold	1
MCM6	TOP2A	4175	7153	3	0.61	0.72	Below threshold	0.62	Below threshold	1
MCM6	TYMS	4175	7298	4	0.62	0.67	Below threshold	0.65	0.54	1
MCM6	CENPU	4175	79682	3	Below threshold	0.75	0.64	0.69	Below threshold	1
ASPA	RCL1	443	10171	3	0.72	0.6	Below threshold	Below threshold	0.54	1
ASPA	ENPP1	443	5167	3	0.77	0.54	Below threshold	0.54	Below threshold	1
ASPA	MVP	443	9961	3	-0.89	-0.56	Below threshold	-0.58	Below threshold	-1
MT1E	MT1M	4493	4499	4	0.63	0.81	0.85	0.75	Below threshold	1
MT1M	CHST9	4499	83539	3	-0.55	Below threshold	-0.62	Below threshold	-0.56	-1
ACLY	SLC16A10	47	117247	3	-0.68	-0.64	Below threshold	-0.56	Below threshold	-1
ACLY	FAT1	47	2195	3	0.64	0.67	Below threshold	0.61	Below threshold	1
ACLY	MRAS	47	22808	3	0.73	0.66	Below threshold	0.57	Below threshold	1
ACLY	MOXD1	47	26002	3	0.64	0.54	Below threshold	0.54	Below threshold	1
ACLY	GNMT	47	27232	3	-0.75	-0.54	Below threshold	-0.59	Below threshold	-1
ACLY	YWHAH	47	7533	3	0.79	0.66	Below threshold	0.64	Below threshold	1
ACLY	MPZL1	47	9019	3	0.65	0.72	Below threshold	0.61	Below threshold	1
ACLY	TP53I3	47	9540	3	0.62	0.65	Below threshold	0.55	Below threshold	1
ATP1A1	ITGB5	476	3693	3	0.68	0.54	Below threshold	0.62	Below threshold	1
ATP1A1	TCEAL9	476	51186	3	0.79	0.53	Below threshold	0.58	Below threshold	1
FXYD2	CD24	486	100133941	4	0.72	0.6	0.63	Below threshold	0.63	1
FXYD2	EHF	486	26298	3	0.64	0.62	Below threshold	0.55	Below threshold	1
FXYD2	CLIC6	486	54102	3	0.75	0.55	Below threshold	Below threshold	0.56	1
FXYD2	SFRP5	486	6425	5	0.72	0.79	0.59	0.7	0.56	1
NUSAP1	DTL	51203	51514	3	Below threshold	0.74	0.58	0.69	Below threshold	1
NUSAP1	CENPK	51203	64105	3	Below threshold	0.68	Below threshold	0.61	0.69	1
DTL	MCM10	51514	55388	3	Below threshold	0.66	Below threshold	0.69	0.54	1
DTL	CENPK	51514	64105	5	0.63	0.71	0.72	0.79	0.54	1
DTL	CENPU	51514	79682	3	Below threshold	0.76	0.7	0.8	Below threshold	1
DTL	MND1	51514	84057	3	Below threshold	0.55	0.57	0.57	Below threshold	1
ENPP1	ST3GAL6	5167	10402	3	0.81	0.66	Below threshold	0.56	Below threshold	1
ENPP1	ZRANB1	5167	54764	3	0.73	0.66	Below threshold	0.57	Below threshold	1
ENPP1	PTPRD	5167	5789	3	0.56	0.56	Below threshold	0.54	Below threshold	1
ENPP1	ITCH	5167	83737	4	0.83	0.84	Below threshold	0.79	0.55	1
ENPP1	MVP	5167	9961	3	-0.77	-0.66	Below threshold	-0.6	Below threshold	-1
ENPP2	SEL1L3	5168	23231	3	0.62	0.55	Below threshold	0.6	Below threshold	1
ENPP2	ASPG	5168	374569	3	Below threshold	-0.55	Below threshold	-0.59	-0.55	-1
ENPP2	TUSC3	5168	7991	3	0.59	0.54	Below threshold	0.54	Below threshold	1
PIGR	AKR1B10	5284	57016	3	0.68	Below threshold	Below threshold	0.58	0.61	1
TM6SF2	TMPRSS6	53345	164656	3	Below threshold	0.58	Below threshold	0.54	0.57	1
CLIC6	CD24	54102	100133941	4	0.87	0.67	Below threshold	0.6	0.63	1
CLIC6	ENPP5	54102	59084	3	0.63	0.55	Below threshold	Below threshold	0.55	1
CLIC6	VTCN1	54102	79679	3	0.83	0.6	Below threshold	Below threshold	0.63	1
DNAJC12	CENPV	56521	201161	3	0.57	0.6	Below threshold	0.57	Below threshold	1
AKR1B10	CD24	57016	100133941	3	0.86	Below threshold	0.54	Below threshold	0.57	1
AKR1B10	CCDC146	57016	57639	3	0.72	Below threshold	0.54	Below threshold	0.55	1
PTPRD	PCOLCE2	5789	26577	3	0.6	0.55	Below threshold	0.54	Below threshold	1
ENPP5	CD24	59084	100133941	4	0.66	Below threshold	0.58	0.57	0.56	1
RFX5	UBD	5993	10537	3	0.74	0.59	Below threshold	0.68	Below threshold	1
RFX5	FCAMR	5993	83953	3	Below threshold	0.54	0.57	0.56	Below threshold	1
RNASE1	UBD	6035	10537	3	0.74	0.54	Below threshold	Below threshold	0.55	1
RNASE1	MPZL1	6035	9019	3	0.63	0.6	Below threshold	0.67	Below threshold	1
RNASE1	CCS	6035	9973	3	-0.6	-0.54	Below threshold	-0.57	Below threshold	-1
CCL19	UBD	6363	10537	4	0.73	0.67	Below threshold	0.57	0.54	1
CCL19	MOXD1	6363	26002	3	0.72	0.66	Below threshold	0.57	Below threshold	1
CCL19	ADAMTSL2	6363	9719	3	0.69	0.54	Below threshold	Below threshold	0.54	1
CCL23	LYVE1	6368	10894	4	0.64	0.72	0.72	0.72	Below threshold	1
CCL23	CLEC4G	6368	339390	3	0.73	0.56	0.72	Below threshold	Below threshold	1
CXCL6	SOX9	6372	6662	5	0.85	0.55	0.67	0.63	0.65	1
CENPK	CENPU	64105	79682	4	Below threshold	0.72	0.69	0.79	0.66	1
CENPK	MND1	64105	84057	4	Below threshold	0.61	0.68	0.55	0.57	1
SOX9	CD24	6662	100133941	4	0.85	0.69	0.54	0.57	Below threshold	1
SOX9	VTCN1	6662	79679	3	0.77	0.57	Below threshold	Below threshold	0.62	1
SPP1	CD24	6696	100133941	4	0.88	0.7	Below threshold	0.66	0.6	1
SPP1	UBD	6696	10537	4	0.71	0.61	Below threshold	0.57	0.68	1
SPP1	STMN2	6696	11075	3	0.61	0.62	Below threshold	0.55	Below threshold	1
SPP1	MOXD1	6696	26002	3	0.84	0.55	Below threshold	0.62	Below threshold	1
BSG	CSTB	682	1476	3	0.53	0.61	Below threshold	0.54	Below threshold	1
BSG	ENPP1	682	5167	3	-0.58	-0.69	Below threshold	-0.65	Below threshold	-1
TLR4	LYVE1	7099	10894	3	Below threshold	0.71	0.64	0.72	Below threshold	1
TOP2A	UBD	7153	10537	3	0.61	0.55	Below threshold	0.53	Below threshold	1
TOP2A	ZWINT	7153	11130	3	Below threshold	0.63	0.57	0.56	Below threshold	1
TOP2A	UBE2T	7153	29089	4	0.69	0.58	Below threshold	0.6	0.88	1
TOP2A	NUSAP1	7153	51203	3	0.64	0.65	Below threshold	0.7	Below threshold	1
TOP2A	DTL	7153	51514	4	0.61	0.72	Below threshold	0.69	0.6	1
TOP2A	PBK	7153	55872	4	0.6	Below threshold	0.56	0.53	0.67	1
TOP2A	CENPK	7153	64105	3	0.68	0.71	Below threshold	0.68	Below threshold	1
TOP2A	TYMS	7153	7298	3	0.59	0.57	Below threshold	0.58	Below threshold	1
TOP2A	CENPU	7153	79682	3	Below threshold	0.63	Below threshold	0.65	0.54	1
TOP2A	WDR76	7153	79968	3	Below threshold	0.7	Below threshold	0.66	0.71	1
TYMS	RAD51AP1	7298	10635	3	0.6	0.58	Below threshold	Below threshold	0.75	1
TYMS	DTL	7298	51514	3	0.65	0.65	Below threshold	0.69	Below threshold	1
TYMS	CENPK	7298	64105	4	0.59	0.63	Below threshold	0.67	0.82	1
TYMS	CENPU	7298	79682	3	Below threshold	0.71	Below threshold	0.71	0.55	1
YWHAH	UBD	7533	10537	3	0.74	0.61	Below threshold	0.59	Below threshold	1
YWHAH	SLC16A10	7533	117247	4	-0.69	-0.54	Below threshold	-0.58	-0.63	-1
YWHAH	PCOLCE2	7533	26577	3	-0.83	-0.53	Below threshold	-0.58	Below threshold	-1
YWHAH	GNMT	7533	27232	4	-0.76	-0.61	Below threshold	-0.53	-0.67	-1
YWHAH	IL32	7533	9235	3	0.71	0.55	Below threshold	0.55	Below threshold	1
VTCN1	CD24	79679	100133941	4	0.75	0.57	Below threshold	0.59	0.53	1
CAV2	CHST9	858	83539	3	Below threshold	0.64	0.56	0.69	Below threshold	1
MPZL1	SLC27A5	9019	10998	3	-0.73	-0.65	Below threshold	-0.57	Below threshold	-1
MPZL1	CCS	9019	9973	3	-0.61	-0.56	Below threshold	-0.62	Below threshold	-1
IL32	UBD	9235	10537	4	0.74	0.79	Below threshold	0.83	0.65	1
IL32	SLC16A10	9235	117247	4	-0.67	-0.6	-0.6	-0.61	Below threshold	-1
IL32	MVP	9235	9961	4	0.78	0.57	0.59	0.58	Below threshold	1
TP53I3	MRAS	9540	22808	3	0.61	0.65	Below threshold	0.59	Below threshold	1
ADAMTSL2	FAM129B	9719	64855	3	0.66	0.62	Below threshold	0.59	Below threshold	1
MVP	SLC16A10	9961	117247	3	-0.74	Below threshold	Below threshold	-0.55	-0.54	-1
CCS	SLC27A5	9973	10998	3	0.63	0.69	Below threshold	0.65	Below threshold	1
CCS	FMC1	9973	154791	3	0.68	0.58	Below threshold	0.55	Below threshold	1
CCS	SEL1L3	9973	23231	3	-0.59	-0.62	Below threshold	-0.53	Below threshold	-1

## Sheet: Metaanalysis_HCV
# Supplementary Table S5. Associations with severity of HCV-induced liver fibrosis.
# GeneCategory	GeneSymbol	Human_Protein_Atlas_predicted_secreted_protein	Human_Protein_Atlas_TissueEnhancedOrEnriched_in_liver	reproduced_in_min_3_studies	reproduced_in_min_3_studies	reproduced_in_min_3_studies	reproduced_in_min_3_studies	reproduced_in_min_3_studies	reproduced_in_min_3_studies	reproduced_in_min_3_studies	reproduced_in_min_3_studies	entrezids	NAFLD	NAFLD	NAFLD	NAFLD	NAFLD	NAFLD	NAFLD	NAFLD	NAFLD	NAFLD	NAFLD	NAFLD	NAFLD	NAFLD	NAFLD	NAFLD	NAFLD	NAFLD	Mixed_etiology	NAFLD	NAFLD	NAFLD	NAFLD	NAFLD	NAFLD	NAFLD	NAFLD	NAFLD	NAFLD	NAFLD	NAFLD	NAFLD	NAFLD	NAFLD	NAFLD	NAFLD	NAFLD
GeneCategory	GeneSymbol	isPredictedSecretedProtein	prefExprInLiver	highConf_fibrosis_in_NAFLD	highConf_mild_vs_no_fibrosis	highConf_NASH_vs_SS	highConf_degree_of_SS	highConf_inflammation	highConf_NAS	highConf_progression_to_HCC	highConf_fibrosis_in_HCV_parenchyma	entrezids	GSE15653_fasting_glucose	GSE15653_fasting_insulin	GSE15653_hba1c	GSE15653_hdl	GSE15653_sg	GSE15653_si	GSE15653_total_cholesterol	GSE15653_triglycerides	GSE33814_nash_vs_simplesteatosis	GSE48452_adiponectin	GSE48452_degree_of_steatosis	GSE48452_fibrosis_progression	GSE48452_inflammation	GSE48452_leptin	GSE48452_nas	GSE48452_nash_vs_simplesteatosis	GSE49541_fibrosis_progression	GSE59045_disease_severity	GSE61260_disease_severity	GSE89632_alanine_transaminase	GSE89632_alkaline_phosphatase	GSE89632_aspartate_transaminase	GSE89632_ballooning	GSE89632_diabetes	GSE89632_fasting_glucose	GSE89632_fasting_insulin	GSE89632_fibrosis_progression	GSE89632_hba1c	GSE89632_hdl	GSE89632_homa_ir	GSE89632_ldl	GSE89632_liver_arachidonic_acid	GSE89632_liver_docosahexaenoic_acid	GSE89632_liver_eicosapentaenoic_acid	GSE89632_inflammation	GSE89632_nas	GSE89632_nash_vs_simplesteatosis
high confidence association with HCV-induced fibrosis but not NAFLD histology traits	FTH1	0	0	0	0	0	0	0	0	1	1	2495	NA	NA	NA	NA	NA	NA	NA	NA	NA	NA	NA	NA	NA	NA	NA	NA	NA	NA	NA	NA	NA	NA	NA	1	NA	NA	NA	NA	NA	NA	NA	NA	NA	NA	NA	NA	NA
high confidence association with HCV-induced fibrosis but not NAFLD histology traits	BCLAF1	0	0	0	0	0	0	0	0	0	1	9774	NA	NA	NA	NA	NA	NA	NA	NA	NA	NA	NA	-1	NA	NA	NA	NA	1	-1	NA	-1	NA	-1	-2	NA	NA	NA	NA	NA	NA	NA	NA	2	NA	NA	-1	-1	-1
high confidence association with HCV-induced fibrosis but not NAFLD histology traits	ENPP1	0	0	0	0	0	0	0	0	0	1	5167	-1	NA	NA	NA	NA	NA	NA	NA	-1	NA	-1	-1	-1	NA	-1	NA	-2	NA	NA	NA	NA	NA	NA	NA	NA	NA	NA	NA	NA	NA	NA	NA	NA	NA	NA	NA	NA
high confidence association with HCV-induced fibrosis but not NAFLD histology traits	SCMH1	0	0	0	0	0	0	0	0	0	1	22955	NA	NA	NA	NA	NA	NA	NA	NA	NA	NA	NA	NA	NA	NA	NA	NA	NA	NA	-1	-1	NA	-2	NA	-1	NA	NA	-1	NA	NA	NA	NA	1	NA	NA	NA	NA	NA
high confidence association with HCV-induced fibrosis but not NAFLD histology traits	STRAP	0	0	0	0	0	0	0	0	0	1	11171	NA	NA	NA	NA	NA	NA	NA	NA	NA	NA	NA	NA	NA	NA	NA	1	NA	NA	NA	NA	NA	NA	NA	NA	NA	NA	NA	NA	NA	NA	NA	NA	NA	NA	NA	NA	NA
high confidence association with HCV-induced fibrosis but not NAFLD histology traits	CAT	0	0	0	0	0	0	0	0	0	1	847	NA	NA	NA	NA	NA	NA	-1	NA	-2	NA	NA	-1	NA	NA	NA	NA	-2	NA	NA	NA	NA	NA	NA	2	NA	NA	NA	NA	NA	NA	NA	NA	NA	NA	NA	NA	NA
high confidence association with HCV-induced fibrosis but not NAFLD histology traits	HBA2	0	0	0	0	0	0	0	0	0	1	3040	Not assayed	Not assayed	Not assayed	Not assayed	Not assayed	Not assayed	Not assayed	Not assayed	NA	Not assayed	Not assayed	Not assayed	Not assayed	Not assayed	Not assayed	Not assayed	Not assayed	Not assayed	Not assayed	NA	NA	NA	NA	1	NA	NA	-1	NA	NA	NA	NA	-1	-1	-1	NA	NA	NA
high confidence association with HCV-induced fibrosis but not NAFLD histology traits	IMPAD1	0	0	0	0	0	0	0	0	0	1	54928	NA	NA	NA	NA	NA	NA	NA	NA	NA	NA	NA	NA	NA	NA	NA	1	2	NA	1	NA	NA	NA	NA	NA	NA	NA	NA	NA	NA	NA	NA	NA	NA	NA	NA	NA	NA
high confidence association with HCV-induced fibrosis but not NAFLD histology traits	TMEM59	1	0	0	0	0	0	0	0	0	1	9528	NA	NA	NA	NA	NA	NA	NA	NA	NA	1	NA	NA	NA	NA	NA	NA	NA	NA	NA	NA	NA	NA	NA	NA	NA	NA	NA	NA	NA	NA	NA	NA	NA	NA	NA	NA	NA
high confidence association with HCV-induced fibrosis but not NAFLD histology traits	DDAH1	0	0	0	0	0	0	0	0	0	1	23576	NA	NA	NA	NA	NA	NA	1	NA	NA	NA	NA	NA	NA	NA	NA	1	Inconsistent	NA	NA	NA	NA	NA	NA	NA	NA	NA	NA	NA	NA	NA	NA	NA	NA	NA	NA	NA	NA
high confidence association with HCV-induced fibrosis but not NAFLD histology traits	TMED7	1	0	0	0	0	0	0	0	0	1	51014	Not assayed	Not assayed	Not assayed	Not assayed	Not assayed	Not assayed	Not assayed	Not assayed	NA	Not assayed	Not assayed	Not assayed	Not assayed	Not assayed	Not assayed	Not assayed	Not assayed	NA	Not assayed	NA	NA	NA	NA	NA	NA	NA	NA	NA	NA	NA	NA	NA	NA	NA	NA	1	1
high confidence association with HCV-induced fibrosis but not NAFLD histology traits	ANXA7	0	0	0	0	0	0	0	0	0	1	310	NA	NA	NA	NA	NA	NA	NA	NA	NA	NA	NA	NA	NA	NA	NA	NA	NA	NA	NA	NA	NA	NA	NA	NA	NA	NA	NA	NA	NA	NA	NA	NA	NA	NA	NA	-1	NA
high confidence association with HCV-induced fibrosis but not NAFLD histology traits	PCCA	0	0	0	0	0	0	0	0	0	1	5095	NA	NA	NA	NA	NA	1	NA	NA	-1	NA	NA	NA	NA	NA	NA	NA	NA	1	NA	1	NA	NA	NA	NA	NA	NA	NA	NA	NA	NA	NA	NA	NA	NA	NA	NA	NA
high confidence association with HCV-induced fibrosis but not NAFLD histology traits	FEZ2	0	0	0	0	0	0	0	0	0	1	9637	NA	NA	NA	NA	NA	NA	NA	NA	NA	NA	NA	NA	NA	NA	NA	NA	2	NA	NA	2	NA	1	1	1	1	1	NA	NA	-2	1	NA	-2	-2	NA	1	1	NA
high confidence association with HCV-induced fibrosis but not NAFLD histology traits	LAPTM4B	0	0	0	0	0	0	0	0	0	1	55353	NA	NA	NA	NA	NA	NA	3	NA	NA	NA	NA	1	NA	NA	NA	NA	1	NA	-1	NA	NA	NA	NA	NA	NA	-1	NA	NA	NA	NA	NA	NA	NA	NA	NA	NA	NA
high confidence association with HCV-induced fibrosis but not NAFLD histology traits	CFI	1	1	0	0	0	0	0	0	1	1	3426	NA	NA	NA	NA	NA	NA	NA	NA	NA	NA	-1	-1	NA	NA	-1	NA	NA	NA	NA	NA	NA	NA	NA	NA	NA	NA	NA	NA	NA	NA	NA	NA	NA	NA	NA	NA	NA
high confidence association with HCV-induced fibrosis but not NAFLD histology traits	SEC24B	0	0	0	0	0	0	0	0	1	1	10427	NA	NA	NA	1	NA	1	NA	NA	-3	NA	NA	-1	NA	NA	NA	NA	-1	NA	NA	2	NA	1	1	NA	NA	NA	NA	NA	NA	NA	1	-3	-1	NA	1	3	2
high confidence association with HCV-induced fibrosis but not NAFLD histology traits	GOLT1B	0	0	0	0	0	0	0	0	0	1	51026	NA	NA	NA	NA	NA	NA	1	NA	NA	NA	NA	NA	NA	NA	NA	NA	1	NA	NA	NA	NA	NA	NA	NA	NA	NA	NA	NA	NA	NA	NA	NA	NA	NA	NA	NA	NA
high confidence association with HCV-induced fibrosis but not NAFLD histology traits	SAP18	0	0	0	0	0	0	0	0	0	1	10284	NA	NA	NA	NA	NA	NA	NA	NA	NA	NA	NA	NA	NA	NA	NA	NA	-1	NA	NA	NA	NA	NA	NA	1	NA	NA	NA	NA	NA	NA	NA	-1	NA	NA	NA	NA	NA
high confidence association with HCV-induced fibrosis but not NAFLD histology traits	BDH1	0	1	0	0	0	0	0	0	1	1	622	NA	NA	NA	NA	NA	NA	NA	NA	-2	NA	NA	NA	NA	NA	NA	NA	-1	NA	-1	2	NA	NA	NA	NA	NA	NA	NA	NA	NA	NA	NA	-3	NA	NA	NA	NA	NA
high confidence association with HCV-induced fibrosis but not NAFLD histology traits	TSG101	0	0	0	0	0	0	0	0	0	1	7251	NA	1	NA	NA	NA	NA	NA	NA	NA	NA	NA	NA	NA	-1	NA	1	NA	NA	NA	NA	NA	NA	NA	NA	NA	NA	NA	NA	NA	NA	NA	NA	NA	NA	NA	NA	NA
high confidence association with HCV-induced fibrosis but not NAFLD histology traits	DPYD	0	0	0	0	0	0	0	0	1	1	1806	NA	NA	NA	NA	NA	NA	NA	NA	-1	NA	NA	-1	NA	NA	NA	NA	-2	NA	-1	NA	NA	NA	NA	NA	NA	NA	NA	NA	NA	NA	NA	NA	NA	NA	NA	NA	NA
high confidence association with HCV-induced fibrosis but not NAFLD histology traits	IMPG1	1	0	0	0	0	0	0	0	0	1	3617	NA	NA	NA	NA	NA	NA	NA	NA	NA	NA	NA	NA	NA	NA	NA	NA	NA	NA	NA	NA	NA	1	NA	NA	NA	NA	NA	NA	NA	NA	NA	NA	NA	NA	NA	NA	NA
high confidence association with HCV-induced fibrosis but not NAFLD histology traits	PCGF5	0	0	0	0	0	0	0	0	0	1	84333	Not assayed	Not assayed	Not assayed	Not assayed	Not assayed	Not assayed	Not assayed	Not assayed	NA	NA	NA	-1	NA	NA	NA	NA	NA	NA	NA	NA	NA	NA	NA	NA	NA	NA	NA	NA	NA	NA	NA	-1	NA	NA	NA	NA	NA
high confidence association with HCV-induced fibrosis but not NAFLD histology traits	PNPO	0	0	0	0	0	0	0	0	1	1	55163	NA	NA	NA	1	NA	NA	NA	NA	-1	NA	NA	NA	NA	NA	NA	1	-1	2	NA	1	NA	NA	NA	NA	NA	NA	NA	NA	NA	NA	NA	NA	NA	NA	NA	1	NA
high confidence association with HCV-induced fibrosis but not NAFLD histology traits	NR4A1	0	0	0	0	0	0	0	0	0	1	3164	NA	NA	NA	NA	2	NA	NA	2	NA	NA	NA	-1	NA	NA	NA	NA	NA	NA	NA	-3	NA	-2	-2	-3	NA	NA	NA	NA	NA	NA	NA	3	2	NA	NA	-3	NA
[truncated: 23 more columns]

## Sheet: Metaanalysis_progression_to_HCC
# Supplementary Table S6. Associations with progression towards viral hepatitis-induced HCC.
# GeneCategory	GeneSymbol	Human_Protein_Atlas_predicted_secreted_protein	Human_Protein_Atlas_TissueEnhancedOrEnriched_in_liver	reproduced_in_min_3_studies	reproduced_in_min_3_studies	reproduced_in_min_3_studies	reproduced_in_min_3_studies	reproduced_in_min_3_studies	reproduced_in_min_3_studies	reproduced_in_min_3_studies	reproduced_in_min_3_studies	entrezids	NAFLD	NAFLD	NAFLD	NAFLD	NAFLD	NAFLD	NAFLD	NAFLD	NAFLD	NAFLD	NAFLD	NAFLD	NAFLD	NAFLD	NAFLD	NAFLD	NAFLD	NAFLD	Mixed_etiology	NAFLD	NAFLD	NAFLD	NAFLD	NAFLD	NAFLD	NAFLD	NAFLD	NAFLD	NAFLD	NAFLD	NAFLD	NAFLD	NAFLD	NAFLD	NAFLD	NAFLD	NAFLD
GeneCategory	GeneSymbol	isPredictedSecretedProtein	prefExprInLiver	highConf_fibrosis_in_NAFLD	highConf_mild_vs_no_fibrosis	highConf_NASH_vs_SS	highConf_degree_of_SS	highConf_inflammation	highConf_NAS	highConf_progression_to_HCC	highConf_fibrosis_in_HCV_parenchyma	entrezids	GSE15653_fasting_glucose	GSE15653_fasting_insulin	GSE15653_hba1c	GSE15653_hdl	GSE15653_sg	GSE15653_si	GSE15653_total_cholesterol	GSE15653_triglycerides	GSE33814_nash_vs_simplesteatosis	GSE48452_adiponectin	GSE48452_degree_of_steatosis	GSE48452_fibrosis_progression	GSE48452_inflammation	GSE48452_leptin	GSE48452_nas	GSE48452_nash_vs_simplesteatosis	GSE49541_fibrosis_progression	GSE59045_disease_severity	GSE61260_disease_severity	GSE89632_alanine_transaminase	GSE89632_alkaline_phosphatase	GSE89632_aspartate_transaminase	GSE89632_ballooning	GSE89632_diabetes	GSE89632_fasting_glucose	GSE89632_fasting_insulin	GSE89632_fibrosis_progression	GSE89632_hba1c	GSE89632_hdl	GSE89632_homa_ir	GSE89632_ldl	GSE89632_liver_arachidonic_acid	GSE89632_liver_docosahexaenoic_acid	GSE89632_liver_eicosapentaenoic_acid	GSE89632_inflammation	GSE89632_nas	GSE89632_nash_vs_simplesteatosis
high confidence association with progression towards HCC but not NAFLD histology traits	FTH1	0	0	0	0	0	0	0	0	1	1	2495	NA	NA	NA	NA	NA	NA	NA	NA	NA	NA	NA	NA	NA	NA	NA	NA	NA	NA	NA	NA	NA	NA	NA	1	NA	NA	NA	NA	NA	NA	NA	NA	NA	NA	NA	NA	NA
high confidence association with progression towards HCC but not NAFLD histology traits	AGTR1	0	0	0	0	0	0	0	0	1	0	185	NA	NA	NA	NA	NA	NA	NA	NA	-1	NA	NA	NA	NA	NA	NA	NA	NA	NA	-1	NA	NA	NA	NA	NA	NA	NA	NA	NA	NA	NA	NA	2	2	NA	NA	NA	NA
high confidence association with progression towards HCC but not NAFLD histology traits	RAB14	0	0	0	0	0	0	0	0	1	0	51552	NA	NA	NA	NA	NA	NA	NA	NA	Not assayed	NA	NA	NA	NA	NA	NA	1	-1	NA	NA	NA	NA	NA	NA	NA	NA	NA	NA	NA	NA	NA	NA	NA	NA	NA	NA	NA	NA
high confidence association with progression towards HCC but not NAFLD histology traits	TGM2	0	0	0	0	0	0	0	0	1	0	7052	NA	NA	NA	NA	-1	NA	NA	-1	NA	NA	NA	NA	NA	NA	NA	NA	NA	-1	1	-1	NA	-1	NA	-2	NA	NA	NA	-1	NA	NA	NA	1	3	NA	1	-1	2
high confidence association with progression towards HCC but not NAFLD histology traits	REPS2	1	0	0	0	0	0	0	0	1	0	9185	-1	NA	-1	NA	NA	NA	NA	NA	NA	NA	NA	-1	NA	NA	NA	NA	-1	NA	1	6	NA	2	NA	NA	NA	NA	NA	NA	NA	NA	NA	-6	NA	NA	NA	NA	NA
high confidence association with progression towards HCC but not NAFLD histology traits	MT2A	0	0	0	0	0	0	0	0	1	0	4502	NA	NA	NA	NA	NA	NA	NA	NA	NA	NA	NA	-1	NA	NA	NA	NA	-1	NA	NA	-1	NA	-1	-1	NA	NA	NA	NA	NA	NA	NA	NA	1	1	NA	NA	-1	NA
high confidence association with progression towards HCC but not NAFLD histology traits	PGRMC2	0	0	0	0	0	0	0	0	1	0	10424	NA	NA	-1	NA	NA	NA	1	NA	NA	1	NA	-1	NA	NA	NA	NA	NA	NA	NA	NA	NA	NA	NA	NA	NA	NA	NA	NA	NA	NA	NA	-1	NA	NA	NA	NA	NA
high confidence association with progression towards HCC but not NAFLD histology traits	RRM1	0	0	0	0	0	0	0	0	1	0	6240	NA	NA	NA	NA	NA	NA	NA	NA	NA	NA	1	NA	1	NA	1	1	NA	NA	NA	1	NA	NA	NA	NA	NA	NA	NA	NA	-1	NA	NA	-1	-1	NA	NA	NA	NA
high confidence association with progression towards HCC but not NAFLD histology traits	C1RL	1	0	0	0	0	0	0	0	1	0	51279	NA	NA	NA	NA	NA	NA	NA	NA	Not assayed	NA	-1	-1	-1	NA	-1	NA	-1	NA	NA	NA	NA	NA	NA	NA	NA	NA	NA	NA	NA	NA	NA	NA	NA	NA	NA	NA	NA
high confidence association with progression towards HCC but not NAFLD histology traits	ALDOB	0	0	0	0	0	0	0	0	1	0	229	NA	NA	NA	NA	NA	NA	-1	NA	NA	NA	NA	NA	NA	NA	NA	NA	NA	NA	-1	NA	1	NA	NA	NA	NA	NA	NA	NA	NA	NA	NA	NA	NA	NA	NA	NA	NA
high confidence association with progression towards HCC but not NAFLD histology traits	PEA15	0	0	0	0	0	0	0	0	1	0	8682	1	NA	1	NA	NA	NA	NA	NA	1	NA	NA	NA	NA	-1	NA	NA	1	NA	1	NA	NA	NA	NA	NA	NA	NA	NA	NA	NA	NA	NA	NA	NA	NA	NA	NA	NA
high confidence association with progression towards HCC but not NAFLD histology traits	RUFY3	0	0	0	0	0	0	0	0	1	0	22902	NA	NA	NA	NA	NA	1	NA	NA	NA	-1	NA	NA	NA	NA	NA	NA	NA	NA	-1	NA	NA	-1	NA	NA	NA	NA	NA	NA	NA	NA	-1	NA	NA	NA	NA	NA	NA
high confidence association with progression towards HCC but not NAFLD histology traits	XPO1	0	0	0	0	0	0	0	0	1	0	7514	1	NA	NA	NA	NA	NA	1	NA	NA	NA	NA	NA	NA	NA	NA	NA	-1	NA	NA	1	NA	1	NA	NA	NA	NA	NA	1	NA	NA	NA	-1	-1	NA	NA	1	NA
high confidence association with progression towards HCC but not NAFLD histology traits	PPARA	0	0	0	0	0	0	0	0	1	0	5465	NA	NA	NA	NA	NA	NA	NA	NA	NA	NA	-1	-1	-1	NA	-1	NA	-1	-3	-1	2	NA	NA	NA	NA	NA	NA	NA	NA	NA	NA	1	-1	-2	NA	2	2	2
high confidence association with progression towards HCC but not NAFLD histology traits	IL1R1	1	0	0	0	0	0	0	0	1	0	3554	1	NA	1	NA	NA	NA	NA	NA	NA	-1	NA	NA	NA	NA	NA	NA	1	NA	NA	NA	NA	NA	NA	NA	NA	NA	NA	NA	NA	NA	NA	NA	NA	NA	NA	NA	NA
high confidence association with progression towards HCC but not NAFLD histology traits	SLC27A2	0	0	0	0	0	0	0	0	1	0	11001	NA	NA	NA	NA	NA	NA	NA	NA	-1	NA	NA	-1	NA	NA	-1	NA	-2	NA	NA	NA	NA	NA	NA	NA	NA	NA	NA	NA	NA	NA	NA	NA	NA	NA	NA	NA	NA
high confidence association with progression towards HCC but not NAFLD histology traits	F11	1	1	0	0	0	0	0	0	1	0	2160	NA	NA	NA	NA	NA	NA	NA	NA	-2	NA	-1	-1	-1	NA	-1	-1	-1	-1	-1	NA	NA	NA	NA	NA	NA	NA	NA	NA	NA	NA	NA	-2	-1	NA	NA	NA	1
high confidence association with progression towards HCC but not NAFLD histology traits	ECHDC2	0	1	0	0	0	0	0	0	1	0	55268	NA	NA	NA	-1	NA	NA	NA	NA	-1	NA	NA	-1	NA	NA	NA	-1	-2	NA	-1	NA	NA	NA	NA	NA	NA	NA	NA	NA	NA	NA	NA	NA	NA	NA	NA	NA	NA
high confidence association with progression towards HCC but not NAFLD histology traits	CBX3	0	0	0	0	0	0	0	0	1	0	11335	NA	NA	-1	NA	NA	NA	1	NA	NA	NA	NA	NA	NA	NA	NA	1	NA	NA	1	1	NA	1	NA	2	NA	NA	NA	NA	-1	NA	NA	NA	NA	NA	NA	NA	NA
high confidence association with progression towards HCC but not NAFLD histology traits	NCOR1	0	0	0	0	0	0	0	0	1	0	9611	NA	NA	1	1	NA	NA	NA	NA	-1	-1	NA	NA	NA	NA	NA	NA	NA	-2	NA	-1	NA	NA	NA	-1	NA	NA	NA	NA	NA	NA	NA	1	1	1	NA	NA	NA
high confidence association with progression towards HCC but not NAFLD histology traits	SIGIRR	0	0	0	0	0	0	0	0	1	0	59307	NA	NA	-1	NA	NA	NA	NA	NA	-1	NA	NA	NA	NA	NA	NA	NA	-2	1	NA	NA	NA	NA	NA	1	NA	NA	NA	NA	-1	NA	NA	NA	NA	NA	NA	NA	-1
high confidence association with progression towards HCC but not NAFLD histology traits	TMSB10	0	0	0	0	0	0	0	0	1	0	9168	NA	NA	NA	NA	NA	NA	NA	NA	1	NA	NA	1	NA	NA	NA	NA	1	NA	NA	NA	NA	NA	NA	NA	NA	NA	NA	NA	NA	NA	NA	NA	NA	NA	NA	NA	NA
high confidence association with progression towards HCC but not NAFLD histology traits	RARS	0	0	0	0	0	0	0	0	1	0	5917	NA	NA	NA	NA	NA	NA	1	NA	NA	NA	NA	NA	NA	NA	NA	1	NA	NA	NA	NA	NA	NA	NA	NA	NA	NA	NA	NA	NA	NA	NA	NA	NA	NA	NA	NA	NA
high confidence association with progression towards HCC but not NAFLD histology traits	C19orf66	0	0	0	0	0	0	0	0	1	0	55337	NA	NA	NA	-1	NA	1	NA	NA	NA	NA	-1	NA	-1	NA	-1	-1	NA	NA	NA	NA	NA	NA	NA	NA	NA	NA	NA	NA	NA	NA	NA	NA	NA	NA	NA	NA	NA
high confidence association with progression towards HCC but not NAFLD histology traits	SMG7	0	0	0	0	0	0	0	0	1	0	9887	NA	NA	NA	NA	NA	NA	NA	NA	NA	NA	NA	NA	NA	NA	NA	NA	-1	NA	NA	NA	NA	NA	NA	NA	NA	NA	NA	NA	NA	NA	NA	NA	NA	NA	1	NA	1
high confidence association with progression towards HCC but not NAFLD histology traits	GADD45G	0	0	0	0	0	0	0	0	1	0	10912	NA	NA	NA	NA	NA	NA	NA	NA	-1	NA	-1	-1	-1	NA	-1	NA	NA	NA	NA	-1	NA	-1	-1	NA	NA	NA	NA	NA	NA	NA	NA	1	1	1	NA	-1	NA
high confidence association with progression towards HCC but not NAFLD histology traits	CPN1	1	1	0	0	0	0	0	0	1	0	1369	NA	NA	NA	NA	NA	NA	NA	NA	NA	NA	-1	-1	-1	NA	-1	-1	NA	-1	NA	NA	NA	NA	NA	NA	NA	NA	NA	-1	1	-1	NA	1	1	NA	NA	NA	NA
high confidence association with progression towards HCC but not NAFLD histology traits	STMN1	0	0	0	0	0	0	0	0	1	0	3925	NA	NA	NA	NA	-1	NA	NA	NA	Inconsistent	1	NA	1	NA	NA	NA	NA	1	NA	1	2	NA	Inconsistent	2	NA	NA	NA	-1	NA	NA	NA	NA	-1	NA	NA	1	NA	1
high confidence association with progression towards HCC but not NAFLD histology traits	MAPK1	0	0	0	0	0	0	0	0	1	0	5594	NA	-1	NA	NA	NA	NA	NA	NA	NA	NA	NA	NA	NA	NA	NA	NA	2	NA	NA	Inconsistent	NA	NA	Inconsistent	-1	NA	NA	1	NA	NA	NA	-1	Inconsistent	NA	NA	1	Inconsistent	Inconsistent
high confidence association with progression towards HCC but not NAFLD histology traits	TRIB1	0	0	0	0	0	0	0	0	1	0	10221	NA	NA	NA	-1	NA	NA	NA	NA	-1	NA	NA	-1	NA	NA	NA	NA	NA	NA	NA	-1	NA	-1	-1	-1	NA	NA	NA	NA	NA	NA	NA	1	1	1	NA	-1	NA
high confidence association with progression towards HCC but not NAFLD histology traits	NFIC	0	0	0	0	0	0	0	0	1	0	4782	NA	NA	NA	NA	NA	NA	NA	NA	NA	NA	NA	NA	NA	NA	NA	NA	NA	NA	NA	NA	NA	NA	NA	NA	NA	NA	1	NA	NA	NA	NA	NA	NA	NA	2	1	3
high confidence association with progression towards HCC but not NAFLD histology traits	APOA1	1	1	0	0	0	0	0	0	1	0	335	NA	NA	NA	NA	NA	NA	NA	NA	NA	NA	NA	NA	NA	NA	NA	NA	NA	NA	-2	NA	NA	NA	NA	NA	NA	NA	NA	NA	NA	NA	NA	NA	NA	NA	NA	NA	NA
high confidence association with progression towards HCC but not NAFLD histology traits	ECH1	0	0	0	0	0	0	0	0	1	0	1891	NA	NA	NA	NA	NA	NA	NA	NA	-1	NA	NA	-1	NA	NA	NA	NA	-1	Not assayed	NA	NA	NA	NA	NA	1	NA	NA	NA	NA	NA	NA	NA	NA	NA	NA	NA	NA	NA
high confidence association with progression towards HCC but not NAFLD histology traits	PPP2R1B	0	0	0	0	0	0	0	0	1	0	5519	1	2	1	NA	NA	NA	NA	NA	NA	-1	NA	NA	NA	NA	NA	NA	1	-2	NA	-2	NA	-1	-1	-2	NA	NA	NA	NA	1	NA	NA	2	3	1	NA	-1	NA
high confidence association with progression towards HCC but not NAFLD histology traits	CYP4F11	1	1	0	0	0	0	0	0	1	0	57834	NA	NA	NA	NA	NA	NA	NA	NA	-1	NA	NA	NA	NA	NA	NA	NA	-1	NA	NA	NA	NA	NA	NA	NA	NA	NA	NA	NA	NA	NA	NA	NA	NA	NA	NA	NA	NA
high confidence association with progression towards HCC but not NAFLD histology traits	PCBD1	0	0	0	0	0	0	0	0	1	0	5092	NA	NA	NA	NA	NA	NA	NA	NA	-2	NA	-1	-1	NA	NA	-1	NA	-1	NA	NA	1	NA	NA	NA	1	NA	NA	NA	NA	NA	NA	NA	-2	NA	NA	NA	1	NA
high confidence association with progression towards HCC but not NAFLD histology traits	AOX1	0	0	0	0	0	0	0	0	1	0	316	NA	NA	1	NA	NA	1	NA	NA	-1	NA	-1	-1	-1	NA	-1	NA	-2	NA	-1	NA	NA	NA	NA	NA	NA	NA	NA	NA	NA	NA	NA	NA	NA	NA	NA	NA	NA
high confidence association with progression towards HCC but not NAFLD histology traits	TPD52L1	0	0	0	0	0	0	0	0	1	0	7164	NA	NA	NA	NA	NA	NA	NA	NA	NA	1	NA	NA	NA	NA	NA	1	NA	NA	NA	NA	NA	NA	NA	NA	NA	NA	NA	NA	NA	NA	NA	-1	NA	NA	NA	1	NA
high confidence association with progression towards HCC but not NAFLD histology traits	SLC35D1	0	0	0	0	0	0	0	0	1	0	23169	NA	NA	NA	NA	NA	NA	NA	NA	NA	NA	NA	-1	NA	NA	NA	NA	-1	NA	NA	NA	NA	NA	NA	NA	NA	NA	NA	NA	NA	NA	NA	NA	NA	NA	NA	1	1
high confidence association with progression towards HCC but not NAFLD histology traits	ADGRG6	1	0	0	0	0	0	0	0	1	0	57211	NA	NA	NA	NA	NA	NA	NA	-1	-1	NA	NA	-1	NA	NA	-1	NA	NA	NA	NA	NA	NA	NA	NA	NA	NA	NA	NA	NA	NA	NA	NA	NA	NA	NA	NA	NA	NA
high confidence association with progression towards HCC but not NAFLD histology traits	FGA	1	1	0	0	0	0	0	0	1	0	2243	NA	-1	NA	NA	NA	NA	NA	NA	1	NA	-1	NA	NA	NA	-1	NA	1	NA	NA	NA	NA	NA	NA	-1	-1	NA	NA	NA	2	NA	NA	2	3	NA	NA	NA	NA
high confidence association with progression towards HCC but not NAFLD histology traits	SERPING1	1	0	0	0	0	0	0	0	1	0	710	NA	NA	NA	NA	NA	NA	NA	NA	-1	NA	-1	NA	-1	NA	-1	NA	NA	NA	NA	NA	NA	NA	NA	-1	NA	NA	1	NA	NA	NA	NA	NA	NA	NA	1	2	2
high confidence association with progression towards HCC but not NAFLD histology traits	OSBP	0	0	0	0	0	0	0	0	1	0	5007	NA	NA	1	NA	NA	NA	NA	NA	NA	NA	NA	NA	NA	NA	NA	NA	NA	NA	NA	NA	NA	NA	NA	NA	NA	NA	NA	NA	NA	NA	NA	NA	NA	NA	NA	NA	NA
high confidence association with progression towards HCC but not NAFLD histology traits	CYP2C8	1	1	0	0	0	0	0	0	1	0	1558	1	NA	NA	NA	NA	NA	NA	NA	NA	NA	NA	-1	NA	NA	NA	NA	-1	NA	NA	NA	NA	NA	NA	NA	NA	NA	NA	NA	NA	NA	NA	NA	NA	NA	NA	NA	NA
high confidence association with progression towards HCC but not NAFLD histology traits	MCM5	0	0	0	0	0	0	0	0	1	0	4174	NA	NA	NA	NA	NA	NA	NA	NA	NA	NA	1	1	1	NA	1	1	NA	-1	NA	1	NA	1	1	NA	NA	NA	NA	NA	NA	NA	NA	NA	NA	NA	NA	NA	1
high confidence association with progression towards HCC but not NAFLD histology traits	ANPEP	0	0	0	0	0	0	0	0	1	0	290	NA	NA	NA	NA	NA	NA	NA	NA	NA	NA	NA	NA	NA	NA	NA	NA	-1	NA	NA	NA	NA	NA	NA	NA	NA	NA	NA	NA	NA	NA	NA	NA	NA	NA	NA	NA	NA
high confidence association with progression towards HCC but not NAFLD histology traits	MASP2	1	1	0	0	0	0	0	0	1	0	10747	NA	NA	NA	NA	NA	NA	NA	NA	-1	NA	-1	-1	-1	NA	-1	NA	-1	NA	NA	NA	NA	NA	NA	NA	NA	NA	NA	NA	NA	NA	-1	NA	NA	NA	NA	1	NA
high confidence association with progression towards HCC but not NAFLD histology traits	BACE1	0	0	0	0	0	0	0	0	1	0	23621	-1	NA	NA	NA	NA	NA	NA	NA	NA	NA	NA	NA	NA	NA	NA	NA	-1	2	NA	2	NA	1	1	NA	NA	NA	NA	NA	NA	NA	-1	-1	-1	NA	1	1	1
high confidence association with progression towards HCC but not NAFLD histology traits	LIPC	1	1	0	0	0	0	0	0	1	0	3990	NA	NA	NA	NA	NA	NA	NA	NA	-1	NA	NA	NA	NA	NA	NA	NA	-1	NA	NA	NA	NA	-1	-1	NA	NA	-1	-1	NA	NA	NA	NA	NA	NA	NA	NA	NA	NA
high confidence association with progression towards HCC but not NAFLD histology traits	DCAF11	0	0	0	0	0	0	0	0	1	0	80344	NA	NA	NA	NA	NA	NA	NA	NA	NA	NA	-1	-1	-1	NA	-1	NA	-2	NA	-1	2	NA	NA	NA	NA	NA	NA	NA	NA	NA	NA	NA	-3	NA	NA	NA	1	NA
high confidence association with progression towards HCC but not NAFLD histology traits	PROS1	1	1	0	0	0	0	0	0	1	0	5627	NA	NA	NA	NA	NA	NA	NA	NA	-1	NA	-1	NA	NA	NA	-1	NA	NA	NA	NA	NA	NA	NA	NA	NA	NA	NA	NA	NA	NA	NA	NA	NA	NA	NA	NA	NA	NA
high confidence association with progression towards HCC but not NAFLD histology traits	ALDH2	0	0	0	0	0	0	0	0	1	0	217	NA	NA	NA	NA	NA	NA	NA	NA	-1	NA	NA	-1	-1	NA	NA	NA	-1	NA	-1	NA	NA	NA	NA	NA	NA	NA	NA	NA	NA	NA	NA	NA	NA	NA	NA	NA	NA
high confidence association with progression towards HCC but not NAFLD histology traits	AFP	1	1	0	0	0	0	0	0	1	0	174	NA	NA	NA	NA	NA	NA	NA	NA	NA	NA	NA	NA	NA	NA	NA	NA	NA	NA	NA	1	NA	1	NA	1	NA	NA	NA	NA	NA	NA	NA	-1	-1	NA	NA	NA	NA
high confidence association with progression towards HCC but not NAFLD histology traits	MACF1	0	0	0	0	0	0	0	0	1	0	23499	-1	NA	NA	NA	NA	NA	-1	NA	-1	-1	NA	NA	NA	NA	NA	NA	1	NA	NA	-1	NA	-1	-1	NA	-1	NA	NA	-1	NA	NA	NA	1	NA	1	-1	-2	NA
high confidence association with progression towards HCC but not NAFLD histology traits	ASGR1	0	1	0	0	0	0	0	0	1	0	432	NA	NA	NA	NA	NA	NA	NA	NA	NA	NA	NA	NA	NA	NA	NA	NA	-1	NA	NA	NA	-1	NA	NA	NA	NA	NA	NA	NA	NA	NA	NA	NA	NA	NA	NA	NA	NA
high confidence association with progression towards HCC but not NAFLD histology traits	PGM1	0	0	0	0	0	0	0	0	1	0	5236	NA	NA	NA	NA	NA	NA	NA	NA	-1	NA	NA	-1	NA	NA	NA	NA	-1	NA	-1	1	NA	NA	NA	NA	NA	NA	NA	NA	NA	NA	NA	NA	NA	NA	NA	1	NA
high confidence association with progression towards HCC but not NAFLD histology traits	SUB1	0	0	0	0	0	0	0	0	1	0	10923	1	NA	NA	NA	NA	NA	1	NA	NA	1	NA	NA	NA	NA	NA	1	3	NA	1	NA	NA	NA	NA	1	NA	NA	NA	NA	-1	NA	NA	-1	-1	NA	NA	NA	NA
high confidence association with progression towards HCC but not NAFLD histology traits	RPL19	0	0	0	0	0	0	0	0	1	0	6143	NA	NA	NA	NA	NA	NA	NA	NA	1	NA	NA	NA	NA	NA	NA	NA	NA	NA	NA	NA	NA	NA	NA	1	NA	NA	NA	NA	NA	NA	NA	NA	NA	NA	NA	NA	NA
high confidence association with progression towards HCC but not NAFLD histology traits	IGFBP4	1	0	0	0	0	0	0	0	1	0	3487	NA	NA	NA	NA	NA	-1	NA	NA	NA	NA	NA	-1	NA	NA	NA	NA	NA	NA	NA	NA	NA	-1	NA	NA	NA	NA	-1	NA	NA	NA	NA	NA	NA	NA	NA	NA	NA
high confidence association with progression towards HCC but not NAFLD histology traits	STOM	0	0	0	0	0	0	0	0	1	0	2040	NA	NA	NA	NA	NA	NA	NA	NA	-1	NA	NA	NA	NA	-1	NA	NA	1	NA	2	NA	NA	NA	NA	NA	NA	NA	NA	NA	NA	NA	NA	NA	NA	NA	1	1	1
high confidence association with progression towards HCC but not NAFLD histology traits	BMP2K	0	0	0	0	0	0	0	0	1	0	55589	NA	NA	-1	NA	1	NA	NA	1	NA	NA	NA	NA	NA	NA	NA	NA	2	NA	-1	1	NA	NA	NA	-1	NA	NA	NA	NA	NA	NA	-1	NA	NA	NA	NA	NA	NA
high confidence association with progression towards HCC but not NAFLD histology traits	YWHAZ	0	0	0	0	0	0	0	0	1	0	7534	1	1	NA	NA	NA	NA	NA	NA	1	Not assayed	Not assayed	Not assayed	Not assayed	Not assayed	Not assayed	Not assayed	3	NA	Not assayed	1	NA	1	1	-1	NA	NA	NA	NA	NA	NA	NA	-1	NA	NA	2	1	2
high confidence association with progression towards HCC but not NAFLD histology traits	HSP90AB1	0	0	0	0	0	0	0	0	1	0	3326	1	NA	1	NA	1	NA	NA	NA	NA	NA	NA	1	1	NA	1	NA	-1	NA	1	NA	NA	NA	NA	NA	NA	NA	NA	NA	NA	NA	NA	NA	NA	NA	NA	NA	NA
high confidence association with progression towards HCC but not NAFLD histology traits	MST1	1	1	0	0	0	0	0	0	1	0	4485	NA	NA	NA	-1	NA	NA	NA	NA	NA	NA	-1	NA	NA	NA	NA	NA	NA	NA	-1	Not assayed	Not assayed	Not assayed	Not assayed	Not assayed	Not assayed	Not assayed	Not assayed	Not assayed	Not assayed	Not assayed	Not assayed	Not assayed	Not assayed	Not assayed	Not assayed	Not assayed	Not assayed
high confidence association with progression towards HCC but not NAFLD histology traits	CYP2C18	1	0	0	0	0	0	0	0	1	0	1562	NA	NA	NA	NA	NA	NA	NA	NA	-1	NA	NA	NA	NA	NA	NA	NA	NA	NA	NA	1	NA	NA	1	NA	NA	NA	NA	NA	NA	NA	NA	NA	NA	NA	1	1	1
high confidence association with progression towards HCC but not NAFLD histology traits	HABP2	1	0	0	0	0	0	0	0	1	0	3026	-1	-1	-1	NA	NA	NA	NA	NA	NA	NA	-1	-1	NA	NA	NA	NA	NA	NA	NA	NA	NA	NA	NA	NA	NA	NA	NA	NA	NA	NA	NA	-1	NA	NA	NA	1	NA
high confidence association with progression towards HCC but not NAFLD histology traits	IVD	0	0	0	0	0	0	0	0	1	0	3712	NA	NA	NA	NA	NA	NA	-1	NA	-1	NA	NA	-1	NA	NA	NA	NA	-4	NA	-1	NA	NA	NA	NA	NA	NA	NA	NA	NA	NA	NA	NA	-1	NA	NA	NA	NA	NA
high confidence association with progression towards HCC but not NAFLD histology traits	MAPRE1	0	0	0	0	0	0	0	0	1	0	22919	NA	NA	NA	NA	NA	NA	NA	NA	NA	NA	NA	NA	NA	NA	NA	NA	NA	NA	NA	-1	NA	NA	NA	-1	NA	NA	NA	NA	NA	NA	NA	1	1	NA	NA	-1	NA
high confidence association with progression towards HCC but not NAFLD histology traits	TDO2	0	1	0	0	0	0	0	0	1	0	6999	NA	NA	NA	NA	NA	NA	NA	-1	-2	NA	NA	-1	NA	NA	NA	NA	-2	NA	NA	NA	NA	NA	NA	NA	NA	NA	NA	NA	NA	NA	NA	NA	NA	NA	NA	NA	NA
high confidence association with progression towards HCC but not NAFLD histology traits	SIRT2	0	0	0	0	0	0	0	0	1	0	22933	NA	NA	NA	NA	NA	NA	NA	NA	NA	NA	-1	NA	NA	NA	NA	NA	-1	NA	NA	1	NA	NA	NA	NA	NA	NA	NA	NA	NA	NA	-1	NA	NA	NA	NA	NA	NA
high confidence association with progression towards HCC but not NAFLD histology traits	SERPINA10	1	1	0	0	0	0	0	0	1	0	51156	NA	NA	NA	NA	NA	NA	NA	NA	Not assayed	NA	-1	-1	-1	NA	-1	NA	NA	NA	NA	NA	NA	NA	NA	NA	NA	NA	NA	NA	NA	NA	NA	NA	NA	NA	NA	NA	NA
high confidence association with progression towards HCC but not NAFLD histology traits	CLU	1	0	0	0	0	0	0	0	1	0	1191	NA	NA	NA	NA	NA	NA	NA	NA	-2	NA	NA	-1	NA	NA	NA	NA	-1	NA	1	NA	NA	NA	NA	NA	NA	NA	NA	NA	NA	NA	NA	NA	NA	NA	NA	NA	NA
high confidence association with progression towards HCC but not NAFLD histology traits	AZGP1	1	1	0	0	0	0	0	0	1	0	563	NA	NA	NA	NA	NA	NA	NA	NA	NA	NA	-1	-1	-1	NA	-1	NA	-1	NA	NA	NA	NA	NA	NA	1	NA	NA	NA	NA	NA	NA	NA	NA	NA	NA	NA	NA	-1
high confidence association with progression towards HCC but not NAFLD histology traits	C9orf3	0	0	0	0	0	0	0	0	1	0	84909	NA	NA	NA	NA	NA	NA	NA	NA	NA	-1	1	NA	1	NA	1	NA	NA	NA	-1	NA	NA	NA	NA	NA	NA	NA	NA	NA	NA	NA	NA	NA	NA	NA	NA	NA	-1
high confidence association with progression towards HCC but not NAFLD histology traits	MT1F	0	0	0	0	0	0	0	0	1	0	4494	NA	NA	NA	NA	NA	NA	NA	NA	-1	NA	NA	-1	-1	NA	-1	NA	-2	NA	NA	NA	NA	NA	NA	1	NA	-1	NA	NA	NA	-1	NA	1	NA	NA	-1	NA	-1
high confidence association with progression towards HCC but not NAFLD histology traits	PEG10	0	0	0	0	0	0	0	0	1	0	23089	NA	NA	NA	NA	NA	NA	NA	NA	NA	NA	1	NA	1	NA	1	NA	NA	NA	NA	2	NA	2	2	NA	1	1	NA	2	-1	2	NA	-2	-2	NA	2	2	2
high confidence association with progression towards HCC but not NAFLD histology traits	C3	1	0	0	0	0	0	0	0	1	0	718	NA	-1	NA	NA	NA	NA	NA	NA	NA	NA	NA	NA	NA	NA	NA	NA	NA	NA	NA	NA	NA	NA	NA	NA	NA	NA	NA	NA	2	NA	NA	NA	NA	NA	NA	NA	1
high confidence association with progression towards HCC but not NAFLD histology traits	KNTC1	0	0	0	0	0	0	0	0	1	0	9735	-1	-1	NA	NA	NA	NA	NA	NA	NA	NA	1	1	1	NA	1	1	NA	NA	NA	1	NA	1	1	NA	NA	NA	1	NA	NA	NA	NA	NA	-1	NA	NA	NA	1
high confidence association with progression towards HCC but not NAFLD histology traits	NECTIN3	0	0	0	0	0	0	0	0	1	0	25945	NA	NA	NA	NA	NA	NA	NA	NA	-2	1	-1	-1	-1	NA	-1	NA	NA	NA	NA	NA	NA	NA	NA	NA	NA	NA	NA	NA	NA	NA	NA	NA	NA	NA	NA	NA	NA
high confidence association with progression towards HCC but not NAFLD histology traits	HPS4	0	0	0	0	0	0	0	0	1	0	89781	NA	NA	NA	NA	NA	NA	NA	NA	NA	-1	NA	NA	NA	NA	NA	NA	NA	NA	-1	-1	NA	NA	NA	NA	NA	NA	NA	NA	NA	NA	NA	NA	NA	NA	-2	-2	NA
high confidence association with progression towards HCC but not NAFLD histology traits	EIF5	0	0	0	0	0	0	0	0	1	0	1983	1	NA	2	NA	NA	2	NA	NA	NA	NA	-1	NA	NA	NA	-1	NA	NA	-1	-1	-1	NA	-1	-1	NA	NA	NA	NA	NA	NA	NA	NA	2	2	NA	-1	-1	NA
high confidence association with progression towards HCC but not NAFLD histology traits	ANXA2	0	0	0	0	0	0	0	0	1	0	302	1	1	NA	NA	NA	NA	NA	NA	1	NA	1	1	1	NA	1	NA	3	4	1	NA	NA	NA	NA	-2	NA	NA	NA	NA	NA	NA	-1	1	1	NA	1	NA	1
high confidence association with progression towards HCC but not NAFLD histology traits	CUX2	0	1	0	0	0	0	0	0	1	0	23316	NA	NA	-1	NA	NA	NA	NA	NA	-1	NA	NA	NA	NA	NA	NA	NA	-2	NA	-1	-1	NA	-1	-1	NA	NA	NA	-1	NA	NA	NA	NA	1	1	NA	NA	-1	-1
high confidence association with progression towards HCC but not NAFLD histology traits	MCAM	0	0	0	0	0	0	0	0	1	0	4162	NA	NA	NA	-1	NA	NA	NA	NA	NA	NA	NA	1	NA	NA	NA	NA	3	NA	NA	-1	NA	-1	NA	NA	NA	NA	NA	NA	NA	NA	NA	1	1	NA	NA	NA	NA
high confidence association with progression towards HCC but not NAFLD histology traits	FCN3	1	0	0	0	0	0	0	0	1	0	8547	NA	NA	NA	NA	NA	NA	NA	NA	NA	NA	NA	-1	-1	NA	NA	NA	NA	NA	NA	NA	NA	NA	NA	NA	NA	NA	NA	NA	NA	1	NA	NA	NA	NA	NA	NA	1
high confidence association with progression towards HCC but not NAFLD histology traits	ANG	1	1	0	0	0	0	0	0	1	0	283	NA	NA	NA	NA	NA	NA	NA	NA	-1	NA	-1	-1	NA	NA	-1	NA	-1	NA	NA	1	NA	NA	NA	1	NA	NA	NA	NA	NA	NA	NA	-1	NA	NA	NA	1	NA
high confidence association with progression towards HCC but not NAFLD histology traits	CFB	1	1	0	0	0	0	0	0	1	0	629	NA	NA	NA	NA	NA	NA	NA	NA	NA	NA	-3	-2	-3	NA	-3	NA	NA	NA	3	NA	NA	NA	NA	NA	NA	NA	NA	NA	NA	NA	NA	NA	NA	NA	NA	NA	NA
high confidence association with progression towards HCC but not NAFLD histology traits	SMAD3	0	0	0	0	0	0	0	0	1	0	4088	NA	NA	NA	NA	NA	NA	-1	NA	NA	-1	NA	NA	NA	NA	NA	NA	NA	NA	NA	NA	NA	NA	NA	NA	NA	NA	NA	NA	NA	NA	NA	NA	1	NA	-1	-1	-1
high confidence association with progression towards HCC but not NAFLD histology traits	LRP1	1	0	0	0	0	0	0	0	1	0	4035	NA	NA	NA	-1	NA	NA	NA	NA	NA	NA	NA	NA	NA	NA	NA	NA	NA	NA	NA	NA	NA	NA	NA	NA	NA	NA	NA	NA	NA	NA	NA	NA	NA	NA	NA	NA	NA
high confidence association with progression towards HCC but not NAFLD histology traits	C9	1	1	0	0	0	0	0	0	1	0	735	NA	NA	NA	NA	NA	NA	NA	NA	NA	NA	-1	-1	-1	NA	-1	NA	NA	NA	NA	NA	NA	NA	NA	NA	NA	NA	NA	NA	NA	NA	NA	NA	NA	NA	NA	NA	NA
high confidence association with progression towards HCC but not NAFLD histology traits	ARG1	0	1	0	0	0	0	0	0	1	0	383	NA	NA	NA	NA	NA	NA	NA	NA	-1	NA	NA	NA	NA	NA	NA	NA	-2	NA	NA	NA	NA	NA	NA	1	NA	NA	NA	NA	NA	NA	NA	NA	NA	NA	NA	NA	NA
high confidence association with progression towards HCC but not NAFLD histology traits	MAT1A	0	1	0	0	0	0	0	0	1	0	4143	NA	NA	NA	NA	NA	NA	NA	NA	-1	NA	-1	-1	-1	NA	-1	-1	-1	NA	-1	NA	NA	NA	NA	NA	NA	NA	NA	NA	NA	NA	NA	1	1	NA	NA	NA	NA
high confidence association with progression towards HCC but not NAFLD histology traits	DHX9	0	0	0	0	0	0	0	0	1	0	1660	NA	NA	NA	NA	NA	NA	NA	1	NA	NA	NA	NA	NA	-1	NA	NA	NA	-1	NA	NA	NA	NA	NA	-1	NA	NA	NA	NA	1	NA	-1	NA	NA	NA	NA	NA	1
high confidence association with progression towards HCC but not NAFLD histology traits	LCAT	1	0	0	0	0	0	0	0	1	0	3931	NA	NA	NA	NA	NA	NA	NA	NA	-1	NA	-1	-1	-1	NA	-1	NA	-1	NA	NA	NA	NA	NA	NA	NA	NA	NA	NA	NA	NA	NA	NA	NA	NA	NA	NA	NA	NA
high confidence association with progression towards HCC but not NAFLD histology traits	FGB	1	1	0	0	0	0	0	0	1	0	2244	NA	-1	NA	NA	NA	NA	NA	NA	NA	NA	-1	NA	NA	NA	-1	NA	1	NA	NA	NA	NA	NA	NA	NA	-1	NA	NA	-1	NA	NA	NA	1	2	NA	NA	NA	-1
high confidence association with progression towards HCC but not NAFLD histology traits	C1QTNF1	1	0	0	0	0	0	0	0	1	0	114897	NA	NA	NA	NA	NA	NA	NA	NA	Inconsistent	NA	NA	1	NA	NA	NA	NA	NA	NA	NA	-1	NA	NA	NA	-2	NA	NA	NA	NA	NA	NA	-1	2	1	1	NA	NA	2
high confidence association with progression towards HCC but not NAFLD histology traits	ACADL	0	0	0	0	0	0	0	0	1	0	33	NA	1	NA	2	NA	1	NA	-1	Not assayed	NA	NA	NA	NA	NA	NA	NA	-1	NA	NA	NA	NA	NA	NA	NA	NA	NA	NA	NA	NA	NA	NA	-1	NA	NA	NA	NA	NA
high confidence association with progression towards HCC but not NAFLD histology traits	HP	1	1	0	0	0	0	0	0	1	0	3240	-1	-1	NA	NA	NA	NA	NA	NA	1	NA	-1	NA	NA	NA	-1	NA	NA	NA	NA	NA	NA	NA	NA	NA	NA	NA	NA	NA	NA	NA	NA	NA	NA	NA	NA	NA	NA
high confidence association with progression towards HCC but not NAFLD histology traits	PPP1R12B	0	0	0	0	0	0	0	0	1	0	4660	NA	NA	NA	NA	NA	NA	NA	NA	NA	-1	NA	NA	NA	NA	NA	NA	NA	-1	-1	NA	NA	NA	NA	-1	NA	NA	NA	NA	NA	NA	NA	NA	NA	NA	NA	NA	NA
high confidence association with progression towards HCC but not NAFLD histology traits	RACGAP1	0	0	0	0	0	0	0	0	1	0	29127	NA	NA	-1	NA	NA	NA	NA	NA	-1	NA	1	1	1	-1	1	1	1	NA	1	1	NA	1	NA	NA	NA	NA	NA	NA	NA	NA	-1	NA	NA	NA	NA	NA	NA
high confidence association with progression towards HCC but not NAFLD histology traits	HMGB2	0	0	0	0	0	0	0	0	1	0	3148	NA	NA	NA	NA	NA	NA	NA	NA	NA	NA	NA	NA	NA	NA	NA	NA	NA	NA	1	NA	NA	NA	NA	NA	NA	NA	NA	NA	-1	NA	-1	NA	NA	NA	-1	-1	NA
high confidence association with progression towards HCC but not NAFLD histology traits	CYP2E1	1	1	0	0	0	0	0	0	1	0	1571	NA	NA	NA	NA	NA	NA	NA	NA	NA	NA	NA	-1	NA	NA	NA	NA	-4	NA	-1	NA	NA	NA	NA	1	NA	NA	NA	NA	NA	NA	NA	NA	NA	NA	-1	NA	-1
high confidence association with progression towards HCC but not NAFLD histology traits	ACTB	0	0	0	0	0	0	0	0	1	0	60	NA	NA	NA	NA	NA	NA	NA	NA	NA	NA	NA	NA	1	NA	NA	NA	4	NA	1	NA	NA	NA	NA	NA	NA	NA	NA	NA	NA	NA	NA	1	NA	1	NA	NA	NA
high confidence association with progression towards HCC but not NAFLD histology traits	ETFDH	0	0	0	0	0	0	0	0	1	0	2110	NA	NA	1	NA	NA	NA	NA	NA	-1	NA	NA	-1	NA	NA	-1	NA	-2	NA	-1	NA	NA	NA	1	NA	NA	NA	NA	NA	NA	NA	NA	NA	NA	NA	1	1	1
high confidence association with progression towards HCC but not NAFLD histology traits	SEMA6D	1	0	0	0	0	0	0	0	1	0	80031	NA	NA	NA	NA	NA	NA	NA	NA	NA	NA	NA	NA	NA	NA	NA	NA	NA	-1	-1	3	NA	1	1	NA	NA	NA	NA	NA	NA	NA	NA	-2	-1	NA	1	1	1
high confidence association with progression towards HCC but not NAFLD histology traits	ATF5	0	0	0	0	0	0	0	0	1	0	22809	NA	NA	-1	NA	-1	-1	NA	NA	NA	NA	NA	-1	NA	NA	NA	NA	NA	NA	NA	NA	NA	NA	NA	NA	NA	NA	NA	NA	NA	NA	NA	NA	NA	NA	NA	NA	NA
high confidence association with progression towards HCC but not NAFLD histology traits	LMNA	0	0	0	0	0	0	0	0	1	0	4000	NA	NA	NA	NA	NA	NA	NA	NA	NA	NA	NA	1	NA	NA	NA	NA	1	1	NA	NA	NA	NA	NA	NA	NA	NA	NA	NA	NA	NA	-2	NA	NA	NA	NA	NA	NA
high confidence association with progression towards HCC but not NAFLD histology traits	ALPL	1	0	0	0	0	0	0	0	1	0	249	NA	NA	NA	NA	NA	NA	NA	NA	NA	NA	-1	-1	-1	NA	-1	NA	-1	-4	NA	-1	NA	NA	-1	-1	NA	NA	NA	NA	NA	NA	NA	1	1	NA	-1	-1	NA
high confidence association with progression towards HCC but not NAFLD histology traits	RNPEP	1	0	0	0	0	0	0	0	1	0	6051	NA	NA	NA	NA	NA	NA	NA	NA	NA	NA	NA	NA	NA	NA	NA	NA	NA	NA	NA	NA	NA	NA	NA	NA	NA	NA	NA	NA	NA	NA	NA	NA	NA	NA	NA	NA	NA
high confidence association with progression towards HCC but not NAFLD histology traits	CYP2C9	1	1	0	0	0	0	0	0	1	0	1559	NA	NA	NA	NA	NA	NA	-2	NA	NA	NA	NA	-1	NA	NA	NA	NA	NA	NA	NA	NA	NA	NA	NA	NA	NA	NA	NA	NA	NA	NA	NA	NA	NA	NA	NA	NA	NA
high confidence association with progression towards HCC but not NAFLD histology traits	ARPC2	0	0	0	0	0	0	0	0	1	0	10109	NA	NA	NA	NA	NA	NA	NA	NA	1	NA	NA	NA	NA	-1	NA	NA	2	NA	1	2	NA	1	1	1	NA	1	1	NA	NA	1	-1	-1	-1	-1	1	1	1
high confidence association with progression towards HCC but not NAFLD histology traits	APCS	1	1	0	0	0	0	0	0	1	0	325	NA	NA	NA	NA	NA	NA	NA	NA	NA	NA	-1	NA	-1	NA	-1	-1	NA	NA	-1	NA	NA	NA	NA	NA	NA	NA	NA	NA	NA	NA	NA	NA	NA	NA	NA	NA	NA
high confidence association with progression towards HCC but not NAFLD histology traits	ZBTB33	0	0	0	0	0	0	0	0	1	0	10009	NA	NA	1	1	NA	NA	NA	NA	NA	NA	1	NA	1	NA	1	NA	1	NA	1	1	NA	1	NA	NA	NA	NA	NA	NA	NA	NA	NA	-1	NA	NA	NA	NA	NA
high confidence association with progression towards HCC but not NAFLD histology traits	MAGI1	0	0	0	0	0	0	0	0	1	0	9223	1	NA	NA	1	NA	NA	2	NA	NA	NA	NA	-1	NA	NA	NA	NA	-1	NA	NA	-1	NA	-1	NA	-2	NA	NA	NA	NA	1	NA	-1	1	NA	NA	NA	NA	1
high confidence association with progression towards HCC but not NAFLD histology traits	COL4A1	1	0	0	0	0	0	0	0	1	0	1282	2	NA	NA	NA	NA	-1	NA	NA	1	NA	1	1	1	NA	1	NA	2	NA	NA	NA	NA	NA	NA	NA	NA	NA	NA	NA	NA	NA	NA	1	1	NA	NA	NA	NA
high confidence association with progression towards HCC but not NAFLD histology traits	GPHN	0	0	0	0	0	0	0	0	1	0	10243	NA	NA	NA	NA	NA	NA	NA	NA	-2	NA	NA	-1	-1	NA	-1	NA	-1	NA	-1	1	NA	NA	NA	NA	NA	NA	NA	NA	NA	NA	NA	NA	1	NA	NA	NA	NA
high confidence association with progression towards HCC but not NAFLD histology traits	MT1H	0	0	0	0	0	0	0	0	1	0	4496	NA	NA	NA	NA	NA	NA	NA	NA	-1	NA	NA	-1	-1	-1	-1	NA	-1	NA	NA	NA	NA	NA	NA	NA	NA	-1	NA	NA	NA	-1	NA	NA	NA	NA	-1	NA	-1
high confidence association with progression towards HCC but not NAFLD histology traits	SNX4	0	0	0	0	0	0	0	0	1	0	8723	NA	NA	NA	1	NA	NA	NA	NA	NA	NA	NA	NA	NA	NA	NA	NA	NA	NA	1	NA	NA	NA	NA	NA	NA	NA	NA	NA	NA	NA	NA	NA	NA	NA	NA	NA	NA
high confidence association with progression towards HCC but not NAFLD histology traits	BLVRA	0	0	0	0	0	0	0	0	1	0	644	NA	NA	NA	NA	-1	NA	NA	NA	1	NA	NA	NA	NA	NA	NA	NA	1	NA	1	NA	NA	NA	NA	NA	NA	NA	NA	NA	NA	NA	NA	NA	NA	NA	NA	NA	NA
high confidence association with progression towards HCC but not NAFLD histology traits	MPC1	0	0	0	0	0	0	0	0	1	0	51660	NA	NA	NA	NA	NA	1	NA	NA	NA	NA	-1	-1	-1	NA	-1	NA	NA	NA	NA	2	NA	NA	NA	NA	NA	NA	NA	NA	NA	NA	NA	NA	NA	NA	NA	NA	NA
high confidence association with progression towards HCC but not NAFLD histology traits	SLC38A6	0	0	0	0	0	0	0	0	1	0	145389	NA	1	NA	NA	NA	NA	NA	NA	NA	NA	NA	NA	NA	NA	NA	NA	NA	NA	NA	1	NA	NA	NA	1	NA	NA	NA	NA	NA	NA	-1	NA	NA	NA	NA	NA	NA
high confidence association with progression towards HCC but not NAFLD histology traits	CTH	0	0	0	0	0	0	0	0	1	0	1491	NA	NA	1	2	NA	1	NA	NA	NA	NA	-1	-1	-1	NA	-1	NA	-1	NA	NA	NA	NA	NA	NA	NA	NA	NA	NA	NA	NA	NA	NA	NA	NA	1	NA	NA	2
high confidence association with progression towards HCC but not NAFLD histology traits	RB1CC1	0	0	0	0	0	0	0	0	1	0	9821	NA	NA	NA	NA	NA	NA	NA	NA	Not assayed	NA	NA	NA	NA	NA	NA	NA	1	NA	NA	NA	NA	NA	NA	NA	NA	NA	NA	NA	NA	NA	NA	1	NA	NA	NA	NA	NA
high confidence association with progression towards HCC but not NAFLD histology traits	GCKR	0	1	0	0	0	0	0	0	1	0	2646	NA	NA	NA	NA	NA	NA	NA	NA	-1	-1	NA	NA	NA	NA	NA	NA	-1	NA	-1	NA	NA	NA	NA	NA	NA	NA	NA	NA	NA	NA	NA	NA	NA	NA	NA	1	NA
high confidence association with progression towards HCC but not NAFLD histology traits	PCYOX1	1	0	0	0	0	0	0	0	1	0	51449	-1	NA	NA	NA	NA	NA	NA	NA	Not assayed	NA	NA	NA	NA	NA	NA	NA	NA	NA	NA	1	NA	NA	NA	NA	NA	NA	NA	NA	-1	NA	NA	-1	-1	NA	NA	NA	NA
high confidence association with progression towards HCC but not NAFLD histology traits	C8A	1	1	0	0	0	0	0	0	1	0	731	NA	NA	NA	NA	NA	1	NA	NA	-1	NA	-1	-1	-1	NA	-1	NA	NA	NA	-1	NA	NA	NA	NA	NA	NA	NA	NA	NA	NA	NA	NA	NA	NA	NA	NA	NA	NA
high confidence association with progression towards HCC but not NAFLD histology traits	PLK1	0	0	0	0	0	0	0	0	1	0	5347	NA	NA	NA	NA	NA	NA	NA	NA	NA	NA	NA	NA	NA	NA	NA	NA	-1	NA	1	NA	NA	NA	NA	NA	NA	NA	NA	NA	NA	1	NA	NA	NA	NA	NA	NA	NA
high confidence association with progression towards HCC but not NAFLD histology traits	TGFBR1	1	0	0	0	0	0	0	0	1	0	7046	NA	NA	NA	NA	NA	NA	NA	NA	NA	NA	NA	NA	NA	NA	NA	1	1	1	NA	1	NA	NA	NA	1	NA	NA	NA	NA	NA	NA	NA	NA	NA	NA	NA	NA	NA
high confidence association with progression towards HCC but not NAFLD histology traits	CLEC1B	0	1	0	0	0	0	0	0	1	0	51266	NA	NA	NA	NA	NA	NA	NA	NA	-1	NA	NA	-1	-1	NA	NA	NA	NA	NA	-1	NA	NA	NA	NA	NA	NA	NA	NA	NA	NA	NA	NA	NA	NA	NA	NA	NA	NA
high confidence association with progression towards HCC but not NAFLD histology traits	FERMT2	0	0	0	0	0	0	0	0	1	0	10979	NA	NA	NA	NA	NA	NA	NA	NA	-1	NA	NA	-1	NA	NA	-1	NA	-1	NA	-1	NA	NA	NA	NA	NA	NA	NA	NA	NA	NA	NA	NA	NA	NA	NA	NA	NA	-1
high confidence association with progression towards HCC but not NAFLD histology traits	C8B	1	1	0	0	0	0	0	0	1	0	732	NA	NA	NA	NA	NA	NA	NA	NA	NA	NA	-1	-1	-1	NA	-1	-1	NA	NA	-1	NA	NA	NA	NA	NA	NA	NA	NA	NA	NA	NA	NA	NA	NA	NA	NA	NA	NA
high confidence association with progression towards HCC but not NAFLD histology traits	STRADA	0	0	0	0	0	0	0	0	1	0	92335	NA	NA	NA	NA	NA	NA	NA	NA	1	NA	NA	NA	NA	NA	NA	NA	NA	NA	NA	1	NA	NA	NA	-1	NA	NA	NA	NA	NA	NA	NA	NA	NA	NA	NA	NA	NA
high confidence association with progression towards HCC but not NAFLD histology traits	CFLAR	0	0	0	0	0	0	0	0	1	0	8837	NA	NA	NA	2	NA	1	NA	NA	Not assayed	NA	NA	NA	NA	NA	NA	NA	-3	NA	NA	NA	NA	NA	NA	NA	NA	NA	NA	NA	1	NA	NA	NA	NA	NA	NA	NA	NA
high confidence association with progression towards HCC but not NAFLD histology traits	PBLD	0	0	0	0	0	0	0	0	1	0	64081	NA	NA	NA	NA	NA	NA	NA	NA	-2	NA	NA	-1	NA	NA	NA	NA	-1	NA	NA	NA	NA	NA	NA	1	NA	NA	NA	NA	NA	NA	NA	-1	NA	NA	NA	2	1
high confidence association with progression towards HCC but not NAFLD histology traits	VOPP1	1	0	0	0	0	0	0	0	1	0	81552	NA	NA	NA	NA	NA	NA	1	NA	NA	NA	NA	2	1	NA	NA	NA	1	NA	NA	NA	NA	NA	NA	NA	NA	NA	NA	NA	NA	NA	NA	NA	NA	NA	NA	NA	1
high confidence association with progression towards HCC but not NAFLD histology traits	ACAA1	0	0	0	0	0	0	0	0	1	0	30	NA	NA	NA	NA	NA	NA	NA	NA	-1	NA	NA	-1	NA	NA	NA	-1	-2	NA	-1	1	NA	NA	NA	NA	NA	NA	NA	NA	NA	NA	NA	-1	NA	NA	NA	NA	NA
high confidence association with progression towards HCC but not NAFLD histology traits	CCR6	0	0	0	0	0	0	0	0	1	0	1235	NA	NA	-1	NA	NA	NA	NA	NA	1	NA	NA	NA	NA	NA	NA	NA	NA	-1	NA	Inconsistent	NA	NA	NA	-1	NA	NA	NA	NA	NA	NA	NA	NA	NA	NA	NA	NA	NA
high confidence association with progression towards HCC but not NAFLD histology traits	LSM4	0	0	0	0	0	0	0	0	1	0	25804	NA	NA	NA	NA	NA	NA	NA	NA	NA	NA	NA	1	NA	NA	NA	NA	NA	2	NA	1	NA	1	1	NA	NA	NA	NA	NA	NA	NA	NA	-1	NA	NA	NA	1	NA
high confidence association with progression towards HCC but not NAFLD histology traits	GADD45B	0	0	0	0	0	0	0	0	1	0	4616	NA	NA	NA	NA	NA	NA	NA	NA	NA	NA	-1	-1	NA	NA	-1	-1	-1	NA	NA	-1	NA	-1	-1	-1	NA	NA	NA	NA	NA	NA	NA	1	1	1	NA	-1	NA
high confidence association with progression towards HCC but not NAFLD histology traits	PPIH	0	0	0	0	0	0	0	0	1	0	10465	NA	NA	NA	NA	NA	NA	1	NA	NA	NA	NA	NA	NA	NA	NA	NA	NA	NA	NA	1	NA	NA	NA	NA	NA	NA	NA	NA	NA	NA	NA	-1	NA	NA	NA	NA	NA
high confidence association with progression towards HCC but not NAFLD histology traits	CD14	1	0	0	0	0	0	0	0	1	0	929	NA	NA	NA	NA	NA	1	NA	NA	NA	NA	-1	-1	-1	NA	-1	-1	-1	NA	1	-1	NA	-1	NA	NA	NA	NA	NA	NA	NA	NA	-1	1	1	NA	NA	-1	NA
high confidence association with progression towards HCC but not NAFLD histology traits	PIGC	0	0	0	0	0	0	0	0	1	0	5279	-1	-1	NA	NA	NA	NA	NA	NA	2	Not assayed	Not assayed	Not assayed	Not assayed	Not assayed	Not assayed	Not assayed	Not assayed	NA	Not assayed	2	NA	2	1	NA	NA	NA	NA	NA	NA	NA	NA	-1	NA	NA	1	1	1
high confidence association with progression towards HCC but not NAFLD histology traits	ID1	1	0	0	0	0	0	0	0	1	0	3397	NA	NA	NA	NA	NA	NA	NA	NA	NA	NA	NA	NA	NA	NA	NA	NA	NA	NA	NA	-1	NA	NA	NA	NA	NA	NA	NA	NA	NA	NA	-1	1	NA	NA	NA	-1	NA
high confidence association with progression towards HCC but not NAFLD histology traits	TAT	0	1	0	0	0	0	0	0	1	0	6898	NA	NA	NA	NA	NA	NA	NA	NA	-1	NA	NA	NA	NA	NA	NA	NA	-1	NA	1	NA	NA	NA	NA	NA	NA	NA	NA	NA	NA	NA	NA	NA	NA	NA	NA	NA	NA
high confidence association with progression towards HCC but not NAFLD histology traits	PSD4	0	0	0	0	0	0	0	0	1	0	23550	NA	NA	NA	NA	NA	NA	NA	NA	-1	NA	-1	NA	NA	NA	NA	-1	-1	NA	NA	NA	NA	NA	NA	-1	NA	NA	NA	NA	NA	NA	NA	NA	1	NA	NA	NA	NA
high confidence association with progression towards HCC but not NAFLD histology traits	AKAP9	0	0	0	0	0	0	0	0	1	0	10142	NA	NA	NA	NA	NA	NA	NA	NA	NA	NA	NA	NA	NA	NA	NA	NA	NA	-1	NA	NA	NA	NA	NA	NA	NA	NA	NA	NA	NA	NA	NA	NA	NA	NA	NA	NA	NA
high confidence association with progression towards HCC but not NAFLD histology traits	C1R	1	0	0	0	0	0	0	0	1	0	715	NA	NA	NA	NA	NA	NA	NA	NA	-1	NA	-1	-1	-1	NA	-1	NA	NA	NA	NA	NA	NA	NA	NA	-1	NA	NA	NA	NA	NA	NA	NA	NA	NA	1	1	1	1
high confidence association with progression towards HCC but not NAFLD histology traits	C6	1	0	0	0	0	0	0	0	1	0	729	NA	NA	NA	NA	NA	NA	NA	NA	-1	NA	-1	-1	-1	NA	-1	NA	NA	NA	-1	NA	NA	NA	NA	NA	NA	NA	NA	NA	NA	NA	NA	1	NA	1	NA	NA	NA
high confidence association with progression towards HCC but not NAFLD histology traits	DNASE1L3	1	0	0	0	0	0	0	0	1	0	1776	NA	NA	NA	NA	NA	NA	NA	NA	-1	NA	NA	-1	-1	NA	NA	NA	NA	-1	-1	NA	NA	NA	NA	NA	NA	NA	NA	NA	NA	NA	NA	NA	NA	NA	NA	NA	NA
high confidence association with progression towards HCC but not NAFLD histology traits	ACSL4	0	0	0	0	0	0	0	0	1	0	2182	1	NA	NA	NA	NA	NA	1	NA	1	NA	NA	1	1	NA	1	NA	2	1	1	NA	NA	NA	NA	NA	NA	2	NA	NA	NA	2	-1	NA	NA	NA	1	2	1
high confidence association with progression towards HCC but not NAFLD histology traits	ACADVL	0	0	0	0	0	0	0	0	1	0	37	NA	NA	NA	NA	NA	NA	NA	NA	NA	NA	NA	NA	NA	NA	NA	-1	NA	NA	-1	NA	NA	NA	NA	NA	NA	NA	NA	NA	NA	NA	NA	NA	NA	NA	NA	NA	1
high confidence association with progression towards HCC but not NAFLD histology traits	IL1RAP	1	1	0	0	0	0	0	0	1	0	3556	NA	NA	NA	NA	NA	NA	NA	NA	-2	NA	-1	-1	NA	NA	-1	NA	NA	NA	NA	-3	NA	-2	-2	-1	-1	NA	NA	-3	NA	-1	NA	3	3	NA	-1	-1	-1
high confidence association with progression towards HCC but not NAFLD histology traits	PDSS2	0	0	0	0	0	0	0	0	1	0	57107	NA	NA	NA	NA	NA	NA	NA	NA	NA	NA	NA	-1	NA	NA	NA	NA	NA	NA	NA	1	NA	1	1	NA	NA	NA	NA	NA	NA	NA	NA	-1	NA	NA	NA	1	NA
high confidence association with progression towards HCC but not NAFLD histology traits	MAP2	0	0	0	0	0	0	0	0	1	0	4133	NA	NA	NA	NA	NA	NA	NA	-1	1	NA	NA	1	NA	NA	NA	NA	1	NA	NA	-1	NA	-2	NA	-1	-1	NA	NA	-2	NA	NA	NA	4	2	NA	NA	NA	NA
high confidence association with progression towards HCC but not NAFLD histology traits	ENOSF1	0	0	0	0	0	0	0	0	1	0	55556	NA	NA	NA	NA	NA	NA	NA	NA	NA	-1	NA	NA	NA	NA	NA	NA	-3	NA	-1	NA	NA	NA	NA	NA	NA	NA	NA	NA	NA	NA	NA	NA	NA	NA	NA	NA	NA
high confidence association with progression towards HCC but not NAFLD histology traits	PRCC	0	0	0	0	0	0	0	0	1	0	5546	NA	NA	NA	NA	NA	NA	NA	NA	NA	NA	NA	NA	NA	NA	NA	NA	NA	NA	NA	NA	NA	NA	NA	NA	NA	NA	NA	NA	NA	NA	-2	NA	NA	NA	NA	NA	1
high confidence association with progression towards HCC but not NAFLD histology traits	SCARB2	0	0	0	0	0	0	0	0	1	0	950	NA	NA	NA	NA	NA	NA	NA	NA	NA	NA	NA	NA	NA	NA	NA	NA	NA	NA	NA	NA	NA	NA	NA	NA	NA	NA	NA	NA	NA	NA	NA	NA	NA	NA	NA	NA	NA
high confidence association with progression towards HCC but not NAFLD histology traits	ADGRA3	1	0	0	0	0	0	0	0	1	0	166647	NA	NA	NA	NA	NA	NA	NA	NA	-1	NA	NA	-1	NA	NA	NA	NA	-1	NA	-1	NA	NA	NA	1	NA	NA	NA	NA	NA	NA	NA	NA	NA	NA	NA	1	1	NA
high confidence association with progression towards HCC but not NAFLD histology traits	GHR	0	0	0	0	0	0	0	0	1	0	2690	NA	NA	NA	NA	NA	NA	NA	NA	-1	NA	NA	-1	NA	NA	NA	NA	NA	NA	NA	1	NA	NA	NA	1	NA	NA	NA	NA	NA	NA	NA	-1	NA	NA	NA	NA	NA
high confidence association with progression towards HCC but not NAFLD histology traits	ABHD2	0	0	0	0	0	0	0	0	1	0	11057	-1	NA	NA	NA	NA	NA	NA	NA	NA	NA	NA	NA	NA	NA	NA	NA	NA	NA	NA	NA	NA	NA	NA	NA	NA	NA	NA	NA	NA	NA	NA	NA	NA	NA	NA	NA	2
high confidence association with progression towards HCC but not NAFLD histology traits	MST1L	0	0	0	0	0	0	0	0	1	0	11223	NA	NA	NA	NA	NA	NA	NA	NA	Not assayed	Not assayed	Not assayed	Not assayed	Not assayed	Not assayed	Not assayed	Not assayed	NA	NA	Not assayed	NA	NA	NA	NA	NA	NA	NA	NA	NA	NA	NA	NA	NA	NA	NA	NA	NA	NA
high confidence association with progression towards HCC but not NAFLD histology traits	GBE1	0	0	0	0	0	0	0	0	1	0	2632	NA	NA	NA	NA	NA	NA	NA	NA	NA	NA	NA	NA	NA	NA	NA	1	NA	NA	-1	NA	NA	NA	NA	NA	NA	NA	NA	NA	NA	NA	NA	-1	NA	NA	NA	1	NA
high confidence association with progression towards HCC but not NAFLD histology traits	NR1I2	0	0	0	0	0	0	0	0	1	0	8856	NA	NA	NA	NA	NA	NA	-1	NA	-2	NA	NA	-1	NA	NA	NA	-1	-2	NA	NA	2	NA	NA	NA	1	NA	NA	NA	NA	NA	NA	NA	-3	-1	NA	NA	1	NA
high confidence association with progression towards HCC but not NAFLD histology traits	GCLC	0	0	0	0	0	0	0	0	1	0	2729	NA	NA	NA	NA	NA	NA	NA	NA	-2	NA	NA	-1	NA	NA	NA	NA	NA	1	NA	NA	NA	NA	NA	1	NA	NA	NA	NA	NA	NA	NA	NA	NA	NA	NA	NA	NA
high confidence association with progression towards HCC but not NAFLD histology traits	NT5DC2	0	0	0	0	0	0	0	0	1	0	64943	NA	NA	NA	NA	NA	NA	NA	NA	1	NA	1	1	1	NA	1	NA	NA	-1	NA	NA	NA	NA	NA	NA	NA	NA	NA	NA	NA	NA	-1	NA	NA	NA	NA	NA	NA
high confidence association with progression towards HCC but not NAFLD histology traits	ACADSB	0	0	0	0	0	0	0	0	1	0	36	NA	NA	NA	NA	NA	NA	NA	NA	-1	Not assayed	Not assayed	Not assayed	Not assayed	Not assayed	Not assayed	Not assayed	-1	NA	Not assayed	NA	NA	NA	NA	NA	NA	NA	NA	NA	NA	NA	NA	NA	NA	NA	NA	NA	NA
high confidence association with progression towards HCC but not NAFLD histology traits	SENP5	0	0	0	0	0	0	0	0	1	0	205564	NA	NA	-1	NA	NA	NA	NA	NA	NA	NA	NA	NA	NA	NA	NA	NA	NA	NA	NA	NA	NA	NA	NA	-1	NA	NA	NA	NA	NA	NA	NA	NA	1	NA	NA	NA	1
high confidence association with progression towards HCC but not NAFLD histology traits	TJP2	0	0	0	0	0	0	0	0	1	0	9414	NA	NA	NA	NA	NA	NA	NA	NA	-2	NA	NA	-1	NA	NA	NA	NA	NA	NA	-1	-2	NA	-1	NA	NA	NA	NA	NA	NA	NA	NA	NA	1	2	NA	NA	NA	-1
high confidence association with progression towards HCC but not NAFLD histology traits	TPST2	1	0	0	0	0	0	0	0	1	0	8459	NA	NA	NA	NA	NA	NA	NA	NA	NA	NA	-1	NA	NA	NA	-1	NA	NA	NA	NA	2	NA	2	1	NA	NA	NA	NA	NA	NA	NA	NA	-2	NA	NA	NA	1	NA
high confidence association with progression towards HCC but not NAFLD histology traits	NIT2	0	0	0	0	0	0	0	0	1	0	56954	NA	NA	NA	NA	NA	NA	NA	NA	NA	NA	NA	NA	NA	NA	NA	NA	-1	NA	NA	NA	NA	NA	NA	1	NA	NA	NA	NA	NA	NA	NA	-1	NA	NA	NA	NA	NA
high confidence association with progression towards HCC but not NAFLD histology traits	USP21	0	0	0	0	0	0	0	0	1	0	27005	NA	NA	NA	NA	NA	NA	NA	NA	NA	NA	NA	NA	NA	NA	NA	-1	NA	-1	NA	2	NA	1	1	NA	NA	NA	NA	NA	NA	NA	NA	-2	-1	NA	NA	1	1
high confidence association with progression towards HCC but not NAFLD histology traits	HES1	0	0	0	0	0	0	0	0	1	0	3280	1	NA	NA	NA	NA	NA	NA	NA	NA	NA	NA	NA	NA	NA	NA	NA	1	NA	NA	-1	NA	-1	-1	-1	-1	NA	NA	NA	NA	NA	NA	1	1	1	NA	-1	NA
high confidence association with progression towards HCC but not NAFLD histology traits	WHRN	0	0	0	0	0	0	0	0	1	0	25861	NA	NA	NA	NA	NA	NA	NA	NA	NA	NA	NA	NA	NA	NA	NA	-1	NA	NA	NA	-1	NA	NA	NA	NA	NA	NA	NA	NA	NA	NA	NA	NA	NA	NA	NA	NA	NA
high confidence association with progression towards HCC but not NAFLD histology traits	SERPINI1	1	0	0	0	0	0	0	0	1	0	5274	NA	NA	-1	NA	NA	NA	NA	NA	NA	NA	NA	NA	-1	NA	-1	NA	NA	NA	1	NA	NA	NA	NA	NA	NA	NA	NA	NA	NA	NA	NA	NA	NA	NA	NA	NA	NA
high confidence association with progression towards HCC but not NAFLD histology traits	PPP1R1A	0	0	0	0	0	0	0	0	1	0	5502	NA	NA	-1	NA	NA	NA	NA	NA	-1	NA	NA	-1	-1	NA	-1	NA	-2	NA	NA	NA	NA	NA	NA	1	NA	NA	NA	NA	NA	NA	NA	NA	NA	NA	NA	NA	NA
high confidence association with progression towards HCC but not NAFLD histology traits	MAOA	0	0	0	0	0	0	0	0	1	0	4128	NA	NA	NA	NA	NA	NA	NA	NA	-1	Not assayed	Not assayed	Not assayed	Not assayed	Not assayed	Not assayed	Not assayed	-3	NA	Not assayed	NA	NA	NA	NA	NA	NA	NA	NA	NA	NA	NA	NA	NA	NA	NA	NA	NA	NA
high confidence association with progression towards HCC but not NAFLD histology traits	ASPH	0	0	0	0	0	0	0	0	1	0	444	NA	NA	1	NA	NA	NA	NA	NA	NA	Not assayed	Not assayed	Not assayed	Not assayed	Not assayed	Not assayed	Not assayed	3	NA	Not assayed	NA	NA	NA	NA	NA	NA	NA	NA	NA	NA	NA	NA	-1	NA	NA	NA	NA	NA
high confidence association with progression towards HCC but not NAFLD histology traits	SLC2A10	0	0	0	0	0	0	0	0	1	0	81031	NA	NA	NA	NA	NA	NA	NA	NA	Not assayed	NA	NA	NA	NA	NA	NA	NA	NA	NA	NA	2	NA	2	NA	NA	NA	NA	NA	NA	NA	NA	NA	-1	NA	NA	NA	NA	NA
high confidence association with progression towards HCC but not NAFLD histology traits	SLC25A4	0	0	0	0	0	0	0	0	1	0	291	NA	NA	NA	NA	NA	NA	NA	NA	NA	1	-1	NA	NA	NA	-1	NA	NA	NA	NA	NA	NA	NA	NA	NA	NA	NA	NA	NA	NA	NA	NA	NA	NA	NA	NA	NA	NA
high confidence association with progression towards HCC but not NAFLD histology traits	VWA8	0	0	0	0	0	0	0	0	1	0	23078	NA	NA	NA	NA	NA	NA	NA	NA	-2	NA	NA	NA	NA	NA	NA	NA	-1	NA	NA	NA	NA	NA	NA	NA	NA	NA	NA	NA	NA	NA	NA	-1	NA	NA	NA	NA	-1
high confidence association with progression towards HCC but not NAFLD histology traits	AGXT	0	1	0	0	0	0	0	0	1	0	189	NA	NA	NA	NA	NA	NA	NA	NA	NA	NA	-1	-1	-1	NA	-1	-1	-2	NA	NA	1	NA	1	NA	NA	NA	NA	NA	NA	NA	NA	NA	NA	NA	NA	NA	NA	NA
high confidence association with progression towards HCC but not NAFLD histology traits	ATMIN	1	0	0	0	0	0	0	0	1	0	23300	NA	NA	NA	NA	NA	NA	NA	1	-1	NA	NA	NA	NA	NA	NA	NA	-1	NA	NA	NA	NA	NA	NA	NA	NA	NA	NA	NA	NA	NA	NA	-1	NA	NA	NA	NA	NA
high confidence association with progression towards HCC but not NAFLD histology traits	TARBP1	0	0	0	0	0	0	0	0	1	0	6894	NA	NA	NA	NA	NA	NA	NA	NA	1	-1	1	1	1	NA	1	1	NA	NA	NA	1	NA	NA	NA	NA	1	NA	NA	NA	NA	NA	NA	NA	NA	NA	NA	NA	NA
high confidence association with progression towards HCC but not NAFLD histology traits	NPC1L1	0	0	0	0	0	0	0	0	1	0	29881	NA	NA	NA	NA	NA	NA	NA	NA	-1	NA	NA	NA	NA	1	NA	NA	NA	1	-1	NA	NA	NA	NA	NA	NA	NA	NA	NA	-1	NA	NA	NA	-1	NA	NA	NA	NA
high confidence association with progression towards HCC but not NAFLD histology traits	CYHR1	1	0	0	0	0	0	0	0	1	0	50626	NA	NA	NA	-1	NA	NA	NA	NA	NA	NA	NA	-1	NA	NA	NA	-1	-2	1	-1	1	NA	NA	NA	1	NA	NA	NA	NA	NA	NA	NA	-1	-1	NA	NA	NA	NA
high confidence association with progression towards HCC but not NAFLD histology traits	SPSB3	0	0	0	0	0	0	0	0	1	0	90864	NA	NA	NA	NA	NA	NA	NA	NA	NA	NA	NA	NA	NA	NA	NA	-1	-1	NA	NA	NA	NA	NA	NA	NA	NA	NA	NA	NA	NA	NA	NA	NA	NA	NA	NA	NA	NA
high confidence association with progression towards HCC but not NAFLD histology traits	EIF6	0	0	0	0	0	0	0	0	1	0	3692	NA	NA	NA	NA	NA	NA	NA	NA	NA	NA	NA	NA	NA	NA	NA	NA	-1	NA	NA	NA	NA	NA	NA	2	NA	NA	NA	NA	NA	-1	NA	-1	NA	NA	-1	NA	-1
high confidence association with progression towards HCC but not NAFLD histology traits	AFF1	0	0	0	0	0	0	0	0	1	0	4299	NA	NA	NA	NA	NA	NA	NA	NA	NA	NA	NA	NA	NA	NA	NA	NA	Inconsistent	NA	NA	NA	NA	NA	NA	NA	NA	NA	NA	NA	NA	NA	NA	NA	NA	NA	NA	NA	NA
high confidence association with progression towards HCC but not NAFLD histology traits	WASHC5	0	0	0	0	0	0	0	0	1	0	9897	NA	NA	NA	NA	NA	NA	NA	NA	NA	NA	NA	NA	NA	-1	NA	NA	NA	NA	NA	NA	NA	NA	NA	NA	NA	NA	NA	NA	NA	NA	NA	-1	-1	NA	NA	NA	NA
high confidence association with progression towards HCC but not NAFLD histology traits	SCAMP3	0	0	0	0	0	0	0	0	1	0	10067	NA	NA	NA	NA	NA	NA	NA	NA	NA	NA	NA	NA	NA	NA	NA	NA	-1	NA	NA	1	NA	1	NA	NA	NA	NA	NA	NA	NA	NA	-1	NA	NA	NA	NA	NA	NA
high confidence association with progression towards HCC but not NAFLD histology traits	EIF3D	0	0	0	0	0	0	0	0	1	0	8664	NA	NA	NA	NA	NA	NA	NA	NA	1	NA	NA	NA	NA	NA	NA	NA	NA	NA	NA	-1	NA	NA	NA	NA	NA	-1	NA	NA	NA	-1	NA	NA	NA	NA	-1	-1	-1
high confidence association with progression towards HCC but not NAFLD histology traits	FGGY	0	0	0	0	0	0	0	0	1	0	55277	NA	NA	NA	NA	NA	NA	NA	NA	NA	NA	-1	NA	-1	NA	-1	NA	NA	NA	1	1	NA	NA	NA	1	NA	NA	NA	NA	-1	NA	NA	-1	NA	NA	NA	NA	NA
high confidence association with progression towards HCC but not NAFLD histology traits	DNAJC16	0	0	0	0	0	0	0	0	1	0	23341	NA	NA	NA	NA	NA	NA	NA	NA	NA	NA	NA	NA	NA	NA	NA	NA	NA	NA	NA	NA	NA	NA	NA	-1	NA	NA	NA	NA	NA	NA	NA	NA	NA	NA	1	NA	1
high confidence association with progression towards HCC but not NAFLD histology traits	MED20	1	0	0	0	0	0	0	0	1	0	9477	NA	-1	NA	NA	NA	NA	NA	NA	Not assayed	NA	NA	NA	NA	NA	NA	NA	NA	NA	NA	1	NA	NA	NA	NA	NA	NA	NA	NA	NA	NA	NA	NA	NA	NA	NA	NA	NA
high confidence association with progression towards HCC but not NAFLD histology traits	CNPPD1	0	0	0	0	0	0	0	0	1	0	27013	NA	NA	NA	1	NA	NA	NA	NA	1	NA	NA	NA	NA	NA	NA	NA	NA	NA	1	1	NA	NA	1	NA	NA	NA	NA	NA	NA	NA	NA	-1	NA	NA	1	1	1
high confidence association with progression towards HCC but not NAFLD histology traits	TGFBR3	1	0	0	0	0	0	0	0	1	0	7049	NA	NA	NA	NA	NA	NA	NA	NA	NA	NA	-1	NA	NA	NA	-1	NA	NA	NA	NA	-1	NA	-1	-1	NA	NA	NA	NA	-1	NA	NA	NA	1	1	1	-1	-1	NA
high confidence association with progression towards HCC but not NAFLD histology traits	TAGLN2	1	0	0	0	0	0	0	0	1	0	8407	NA	NA	NA	NA	NA	-1	NA	NA	1	NA	NA	1	1	NA	1	1	NA	NA	1	-1	NA	NA	NA	-2	NA	NA	NA	NA	NA	NA	-1	2	1	NA	NA	NA	NA
high confidence association with progression towards HCC but not NAFLD histology traits	UBE2Z	0	0	0	0	0	0	0	0	1	0	65264	NA	NA	NA	NA	NA	NA	NA	NA	NA	NA	NA	NA	NA	-1	NA	NA	NA	NA	1	NA	NA	NA	NA	NA	NA	NA	NA	NA	NA	NA	NA	NA	NA	NA	1	1	1
high confidence association with progression towards HCC but not NAFLD histology traits	CHD3	0	0	0	0	0	0	0	0	1	0	1107	NA	NA	NA	1	NA	NA	NA	-1	NA	NA	1	1	1	NA	1	NA	NA	1	NA	1	NA	NA	NA	NA	NA	NA	NA	NA	NA	NA	NA	NA	NA	NA	NA	NA	NA
high confidence association with progression towards HCC but not NAFLD histology traits	PRC1	0	0	0	0	0	0	0	0	1	0	9055	NA	NA	NA	NA	NA	NA	NA	NA	NA	NA	NA	1	NA	NA	1	NA	NA	NA	1	NA	NA	NA	1	NA	NA	NA	NA	NA	NA	NA	NA	NA	NA	NA	1	NA	1
high confidence association with progression towards HCC but not NAFLD histology traits	EFL1	0	0	0	0	0	0	0	0	1	0	79631	NA	NA	NA	NA	NA	NA	NA	NA	NA	-1	NA	NA	NA	NA	NA	NA	NA	NA	NA	1	NA	NA	NA	NA	NA	NA	NA	NA	NA	NA	NA	NA	NA	NA	NA	1	1
high confidence association with progression towards HCC but not NAFLD histology traits	TOLLIP	0	0	0	0	0	0	0	0	1	0	54472	NA	NA	NA	NA	NA	NA	NA	NA	NA	NA	NA	NA	NA	NA	NA	NA	-2	NA	NA	1	NA	1	1	NA	NA	NA	NA	NA	NA	NA	NA	-1	-1	NA	1	1	1
high confidence association with progression towards HCC but not NAFLD histology traits	MT1X	0	0	0	0	0	0	0	0	1	0	4501	NA	NA	NA	NA	NA	NA	-1	NA	-1	NA	NA	-1	-1	NA	-1	-1	-2	NA	NA	-1	NA	-1	-1	NA	NA	NA	NA	NA	NA	NA	NA	1	1	NA	NA	NA	NA
high confidence association with progression towards HCC but not NAFLD histology traits	CFI	1	1	0	0	0	0	0	0	1	1	3426	NA	NA	NA	NA	NA	NA	NA	NA	NA	NA	-1	-1	NA	NA	-1	NA	NA	NA	NA	NA	NA	NA	NA	NA	NA	NA	NA	NA	NA	NA	NA	NA	NA	NA	NA	NA	NA
high confidence association with progression towards HCC but not NAFLD histology traits	MED15	0	0	0	0	0	0	0	0	1	0	51586	NA	NA	NA	NA	NA	NA	NA	NA	-1	NA	NA	NA	NA	NA	NA	NA	NA	NA	NA	NA	NA	NA	NA	-1	NA	NA	NA	-1	NA	NA	-1	1	NA	NA	NA	NA	1
high confidence association with progression towards HCC but not NAFLD histology traits	SULT1C2	0	0	0	0	0	0	0	0	1	0	6819	NA	NA	NA	NA	NA	1	NA	NA	NA	NA	1	1	1	NA	1	NA	NA	2	NA	NA	NA	NA	1	NA	NA	NA	1	NA	NA	NA	-1	NA	NA	NA	NA	NA	NA
high confidence association with progression towards HCC but not NAFLD histology traits	LIG1	0	0	0	0	0	0	0	0	1	0	3978	NA	NA	NA	NA	NA	NA	NA	NA	NA	NA	NA	NA	NA	NA	NA	NA	NA	NA	NA	1	NA	NA	NA	NA	NA	NA	NA	NA	-1	NA	NA	NA	-1	NA	NA	NA	NA
high confidence association with progression towards HCC but not NAFLD histology traits	S100A10	0	0	0	0	0	0	0	0	1	0	6281	NA	NA	NA	NA	NA	NA	NA	NA	2	NA	NA	NA	NA	NA	NA	1	2	NA	1	NA	NA	NA	NA	NA	NA	NA	1	NA	NA	NA	NA	NA	NA	NA	NA	1	NA
high confidence association with progression towards HCC but not NAFLD histology traits	ITIH4	1	1	0	0	0	0	0	0	1	0	3700	NA	NA	NA	NA	NA	NA	NA	NA	NA	Not assayed	Not assayed	Not assayed	Not assayed	Not assayed	Not assayed	Not assayed	NA	Not assayed	Not assayed	NA	NA	NA	NA	NA	NA	NA	NA	NA	1	NA	NA	NA	NA	NA	NA	NA	NA
high confidence association with progression towards HCC but not NAFLD histology traits	CD4	1	0	0	0	0	0	0	0	1	0	920	NA	NA	NA	NA	NA	NA	NA	NA	-1	NA	NA	-1	-1	NA	NA	NA	-1	NA	NA	NA	NA	NA	NA	NA	NA	NA	NA	NA	NA	NA	NA	NA	NA	NA	NA	NA	NA
high confidence association with progression towards HCC but not NAFLD histology traits	PEAK1	0	0	0	0	0	0	0	0	1	0	79834	NA	-1	NA	NA	NA	NA	NA	NA	NA	NA	NA	NA	1	NA	NA	NA	1	NA	NA	Not assayed	Not assayed	Not assayed	Not assayed	Not assayed	Not assayed	Not assayed	Not assayed	Not assayed	Not assayed	Not assayed	Not assayed	Not assayed	Not assayed	Not assayed	Not assayed	Not assayed	Not assayed
high confidence association with progression towards HCC but not NAFLD histology traits	MMP9	1	0	0	0	0	0	0	0	1	0	4318	NA	NA	NA	NA	NA	-1	NA	NA	NA	NA	1	NA	1	NA	1	NA	NA	NA	1	NA	NA	NA	NA	NA	NA	NA	NA	NA	NA	NA	NA	1	NA	NA	NA	NA	NA
high confidence association with progression towards HCC but not NAFLD histology traits	ZNF133	0	0	0	0	0	0	0	0	1	0	7692	NA	1	NA	NA	NA	NA	NA	NA	NA	NA	NA	NA	NA	NA	NA	NA	NA	NA	-1	1	NA	NA	NA	1	NA	NA	NA	NA	NA	NA	NA	-1	NA	NA	NA	NA	-1
high confidence association with progression towards HCC but not NAFLD histology traits	SLC39A8	0	0	0	0	0	0	0	0	1	0	64116	1	NA	NA	NA	NA	NA	NA	NA	-1	NA	NA	-1	NA	NA	NA	NA	-1	-1	NA	1	NA	1	NA	1	NA	NA	NA	NA	NA	NA	NA	-1	NA	NA	NA	1	NA
high confidence association with progression towards HCC but not NAFLD histology traits	CASP3	0	0	0	0	0	0	0	0	1	0	836	NA	1	NA	1	NA	NA	NA	NA	Inconsistent	NA	1	NA	NA	NA	1	NA	NA	NA	NA	2	NA	NA	NA	2	NA	NA	NA	NA	NA	NA	-1	NA	NA	NA	NA	NA	NA
high confidence association with progression towards HCC but not NAFLD histology traits	SERPINF2	1	1	0	0	0	0	0	0	1	0	5345	NA	NA	NA	NA	NA	NA	NA	NA	-1	NA	-1	-1	-1	NA	-1	NA	NA	NA	-1	NA	NA	NA	NA	-1	NA	NA	NA	NA	NA	NA	NA	NA	NA	NA	NA	NA	NA
high confidence association with progression towards HCC but not NAFLD histology traits	POMT1	0	0	0	0	0	0	0	0	1	0	10585	NA	NA	NA	NA	NA	NA	NA	NA	NA	NA	NA	-1	NA	NA	NA	NA	NA	1	NA	1	NA	NA	NA	NA	NA	NA	NA	NA	NA	NA	NA	NA	NA	NA	NA	NA	NA
high confidence association with progression towards HCC but not NAFLD histology traits	SLC25A20	0	0	0	0	0	0	0	0	1	0	788	NA	NA	NA	NA	NA	NA	NA	NA	NA	NA	NA	NA	NA	NA	NA	NA	NA	NA	NA	1	NA	1	1	NA	NA	NA	NA	NA	NA	NA	NA	-1	-1	NA	1	1	1
high confidence association with progression towards HCC but not NAFLD histology traits	PAPSS2	0	0	0	0	0	0	0	0	1	0	9060	-1	NA	NA	NA	NA	NA	NA	NA	Not assayed	NA	NA	NA	NA	NA	NA	NA	NA	NA	NA	NA	NA	NA	NA	NA	NA	NA	NA	NA	NA	NA	NA	NA	NA	NA	NA	NA	NA
high confidence association with progression towards HCC but not NAFLD histology traits	SEC24B	0	0	0	0	0	0	0	0	1	1	10427	NA	NA	NA	1	NA	1	NA	NA	-3	NA	NA	-1	NA	NA	NA	NA	-1	NA	NA	2	NA	1	1	NA	NA	NA	NA	NA	NA	NA	1	-3	-1	NA	1	3	2
high confidence association with progression towards HCC but not NAFLD histology traits	HGF	1	0	0	0	0	0	0	0	1	0	3082	NA	1	NA	1	NA	NA	1	NA	2	NA	NA	1	NA	NA	NA	NA	4	NA	NA	NA	NA	NA	NA	-2	NA	NA	NA	NA	2	NA	-1	1	2	NA	NA	NA	1
high confidence association with progression towards HCC but not NAFLD histology traits	NEDD8	0	0	0	0	0	0	0	0	1	0	4738	NA	NA	NA	NA	NA	NA	NA	NA	NA	Not assayed	Not assayed	Not assayed	Not assayed	Not assayed	Not assayed	Not assayed	NA	NA	Not assayed	1	NA	NA	NA	1	NA	NA	-1	NA	-1	NA	NA	NA	NA	NA	NA	NA	NA
high confidence association with progression towards HCC but not NAFLD histology traits	THY1	1	0	0	0	0	0	0	0	1	0	7070	1	1	NA	NA	NA	NA	NA	NA	1	NA	1	1	1	NA	1	NA	3	NA	1	1	NA	1	NA	NA	NA	NA	NA	NA	NA	NA	NA	NA	NA	NA	NA	NA	NA
high confidence association with progression towards HCC but not NAFLD histology traits	TMEM106C	0	0	0	0	0	0	0	0	1	0	79022	NA	NA	NA	NA	NA	NA	NA	NA	1	1	NA	1	NA	-1	NA	1	1	NA	NA	1	NA	1	NA	NA	NA	NA	NA	NA	NA	NA	NA	-1	NA	NA	NA	NA	NA
high confidence association with progression towards HCC but not NAFLD histology traits	SLC35A3	0	0	0	0	0	0	0	0	1	0	23443	NA	NA	NA	NA	NA	NA	NA	NA	-1	NA	NA	-1	-1	NA	-1	NA	NA	NA	NA	1	NA	1	NA	NA	NA	NA	NA	NA	NA	NA	NA	-1	NA	NA	NA	1	NA
high confidence association with progression towards HCC but not NAFLD histology traits	ATP13A3	0	0	0	0	0	0	0	0	1	0	79572	NA	NA	NA	1	NA	NA	1	NA	-1	NA	NA	NA	NA	NA	NA	NA	1	NA	NA	Not assayed	Not assayed	Not assayed	Not assayed	Not assayed	Not assayed	Not assayed	Not assayed	Not assayed	Not assayed	Not assayed	Not assayed	Not assayed	Not assayed	Not assayed	Not assayed	Not assayed	Not assayed
high confidence association with progression towards HCC but not NAFLD histology traits	NAGLU	1	0	0	0	0	0	0	0	1	0	4669	NA	NA	NA	NA	NA	NA	NA	NA	NA	NA	NA	NA	NA	NA	NA	NA	NA	NA	1	NA	NA	NA	NA	NA	NA	NA	NA	NA	NA	NA	NA	NA	NA	NA	NA	NA	NA
high confidence association with progression towards HCC but not NAFLD histology traits	RAB27A	0	0	0	0	0	0	0	0	1	0	5873	NA	-1	1	NA	NA	NA	NA	NA	NA	NA	NA	NA	NA	NA	NA	NA	2	NA	NA	-2	NA	-1	NA	-1	NA	-1	NA	-1	1	-1	-1	1	4	NA	NA	NA	NA
high confidence association with progression towards HCC but not NAFLD histology traits	USO1	0	0	0	0	0	0	0	0	1	0	8615	-1	NA	NA	NA	NA	NA	NA	NA	NA	NA	NA	NA	NA	NA	NA	1	NA	NA	NA	NA	NA	NA	NA	NA	NA	NA	NA	NA	NA	NA	NA	NA	NA	NA	NA	1	NA
high confidence association with progression towards HCC but not NAFLD histology traits	ADAMTSL3	1	0	0	0	0	0	0	0	1	0	57188	NA	NA	NA	NA	NA	NA	NA	NA	-1	NA	NA	-1	-1	NA	-1	NA	NA	NA	-1	NA	NA	NA	NA	NA	NA	NA	NA	NA	NA	NA	-1	NA	NA	NA	NA	NA	NA
high confidence association with progression towards HCC but not NAFLD histology traits	ANXA10	0	0	0	0	0	0	0	0	1	0	11199	NA	NA	NA	NA	NA	NA	NA	NA	-1	NA	-1	-1	-1	NA	-1	NA	NA	-1	NA	NA	NA	NA	NA	NA	NA	NA	NA	NA	NA	NA	NA	NA	NA	NA	NA	NA	-1
high confidence association with progression towards HCC but not NAFLD histology traits	ETS2	0	0	0	0	0	0	0	0	1	0	2114	NA	NA	NA	NA	NA	NA	NA	NA	NA	NA	-1	-1	-1	NA	-1	NA	NA	NA	NA	-1	NA	-1	NA	-1	NA	NA	NA	NA	NA	NA	NA	1	1	1	NA	-1	NA
high confidence association with progression towards HCC but not NAFLD histology traits	DXO	0	0	0	0	0	0	0	0	1	0	1797	NA	NA	NA	NA	NA	NA	NA	NA	NA	NA	NA	NA	NA	NA	NA	-3	-2	NA	-3	NA	NA	NA	NA	NA	1	NA	NA	NA	NA	NA	1	NA	NA	NA	NA	NA	NA
high confidence association with progression towards HCC but not NAFLD histology traits	NPM1	0	0	0	0	0	0	0	0	1	0	4869	NA	NA	NA	NA	NA	NA	NA	NA	Not assayed	Not assayed	Not assayed	Not assayed	Not assayed	Not assayed	Not assayed	Not assayed	1	NA	Not assayed	NA	NA	NA	NA	NA	NA	NA	NA	NA	NA	NA	NA	NA	NA	NA	NA	NA	NA
high confidence association with progression towards HCC but not NAFLD histology traits	CDC20	0	0	0	0	0	0	0	0	1	0	991	NA	NA	NA	NA	NA	NA	NA	NA	NA	NA	NA	NA	NA	NA	NA	NA	NA	NA	NA	1	NA	1	1	NA	NA	NA	NA	NA	NA	NA	NA	-1	NA	NA	NA	1	NA
high confidence association with progression towards HCC but not NAFLD histology traits	BDH1	0	1	0	0	0	0	0	0	1	1	622	NA	NA	NA	NA	NA	NA	NA	NA	-2	NA	NA	NA	NA	NA	NA	NA	-1	NA	-1	2	NA	NA	NA	NA	NA	NA	NA	NA	NA	NA	NA	-3	NA	NA	NA	NA	NA
high confidence association with progression towards HCC but not NAFLD histology traits	JUN	0	0	0	0	0	0	0	0	1	0	3725	1	1	NA	NA	NA	NA	NA	NA	-1	NA	NA	NA	NA	NA	NA	NA	2	NA	NA	-1	NA	NA	NA	-1	NA	NA	NA	NA	NA	NA	NA	1	1	1	NA	NA	NA
high confidence association with progression towards HCC but not NAFLD histology traits	VWF	1	0	0	0	0	0	0	0	1	0	7450	NA	NA	NA	NA	NA	NA	NA	NA	1	NA	NA	1	NA	NA	NA	NA	Inconsistent	NA	NA	-1	NA	NA	NA	NA	NA	NA	NA	NA	NA	NA	NA	1	NA	NA	NA	-1	NA
high confidence association with progression towards HCC but not NAFLD histology traits	SEC62	0	0	0	0	0	0	0	0	1	0	7095	1	NA	1	NA	NA	NA	NA	NA	Not assayed	NA	NA	-1	-1	NA	-1	NA	NA	-3	NA	NA	NA	NA	NA	NA	NA	NA	NA	NA	NA	NA	NA	NA	NA	NA	NA	NA	-1
high confidence association with progression towards HCC but not NAFLD histology traits	MCC	0	0	0	0	0	0	0	0	1	0	4163	NA	NA	NA	1	NA	NA	NA	NA	-1	NA	-1	-1	NA	NA	-1	NA	-1	NA	-1	NA	NA	NA	NA	NA	NA	NA	NA	NA	NA	NA	NA	NA	NA	NA	NA	NA	NA
high confidence association with progression towards HCC but not NAFLD histology traits	PLIN1	0	0	0	0	0	0	0	0	1	0	5346	NA	1	NA	NA	NA	-1	NA	NA	-1	NA	1	NA	NA	NA	NA	NA	NA	NA	-1	NA	NA	NA	NA	NA	NA	NA	NA	NA	NA	NA	NA	-1	NA	NA	NA	NA	NA
high confidence association with progression towards HCC but not NAFLD histology traits	PTPRA	1	0	0	0	0	0	0	0	1	0	5786	NA	NA	NA	NA	NA	NA	NA	NA	2	Not assayed	Not assayed	Not assayed	Not assayed	Not assayed	Not assayed	Not assayed	1	NA	Not assayed	Inconsistent	NA	Inconsistent	1	NA	NA	NA	NA	NA	NA	NA	-1	Inconsistent	NA	NA	NA	1	NA
high confidence association with progression towards HCC but not NAFLD histology traits	RAD21	0	0	0	0	0	0	0	0	1	0	5885	NA	NA	NA	1	NA	NA	NA	NA	NA	NA	NA	NA	NA	NA	NA	1	1	NA	1	NA	NA	NA	NA	1	NA	NA	NA	NA	NA	NA	NA	NA	NA	NA	NA	NA	1
high confidence association with progression towards HCC but not NAFLD histology traits	BUB3	0	0	0	0	0	0	0	0	1	0	9184	1	-1	1	NA	NA	NA	NA	NA	1	NA	NA	NA	1	NA	NA	NA	2	NA	1	1	NA	1	NA	NA	NA	NA	NA	NA	NA	NA	NA	-1	NA	NA	NA	NA	NA
high confidence association with progression towards HCC but not NAFLD histology traits	WDR91	0	0	0	0	0	0	0	0	1	0	29062	NA	NA	NA	NA	NA	NA	NA	NA	NA	NA	NA	NA	NA	NA	1	NA	NA	NA	NA	1	NA	NA	NA	NA	NA	NA	NA	NA	NA	NA	NA	NA	NA	NA	NA	NA	NA
high confidence association with progression towards HCC but not NAFLD histology traits	EDNRB	1	0	0	0	0	0	0	0	1	0	1910	NA	NA	NA	NA	NA	NA	NA	NA	1	NA	NA	NA	NA	NA	NA	NA	NA	NA	NA	NA	NA	NA	NA	-1	NA	NA	NA	NA	NA	NA	-1	1	1	NA	-1	NA	1
high confidence association with progression towards HCC but not NAFLD histology traits	PIK3R1	0	0	0	0	0	0	0	0	1	0	5295	NA	NA	NA	NA	NA	NA	NA	NA	-2	NA	NA	NA	NA	NA	NA	NA	NA	NA	NA	4	NA	2	1	NA	NA	NA	NA	NA	NA	NA	NA	-3	-1	NA	NA	1	2
high confidence association with progression towards HCC but not NAFLD histology traits	KITLG	0	0	0	0	0	0	0	0	1	0	4254	NA	NA	NA	NA	NA	NA	NA	NA	1	NA	NA	1	NA	NA	NA	NA	1	1	NA	NA	NA	NA	NA	NA	NA	NA	NA	NA	NA	NA	-1	NA	NA	NA	NA	NA	1
high confidence association with progression towards HCC but not NAFLD histology traits	EML4	0	0	0	0	0	0	0	0	1	0	27436	NA	NA	NA	NA	NA	NA	NA	NA	NA	NA	NA	NA	NA	NA	NA	NA	NA	-1	NA	NA	NA	NA	NA	NA	NA	NA	NA	NA	NA	NA	NA	NA	NA	NA	NA	NA	NA
high confidence association with progression towards HCC but not NAFLD histology traits	HMGN4	0	0	0	0	0	0	0	0	1	0	10473	1	NA	NA	NA	NA	NA	1	NA	Not assayed	NA	NA	1	1	NA	NA	NA	3	NA	1	1	NA	1	NA	1	NA	NA	NA	NA	-1	NA	NA	-1	NA	NA	NA	NA	NA
high confidence association with progression towards HCC but not NAFLD histology traits	MAP4K4	0	0	0	0	0	0	0	0	1	0	9448	NA	NA	NA	NA	NA	NA	NA	NA	-1	NA	NA	NA	NA	NA	1	NA	2	NA	NA	NA	NA	NA	NA	-1	NA	NA	NA	NA	NA	NA	NA	NA	NA	NA	1	1	1
high confidence association with progression towards HCC but not NAFLD histology traits	SRPRA	0	0	0	0	0	0	0	0	1	0	6734	NA	NA	NA	NA	NA	NA	NA	1	NA	NA	NA	NA	NA	NA	NA	NA	NA	NA	NA	NA	NA	NA	NA	NA	NA	NA	NA	NA	1	NA	NA	NA	NA	NA	1	1	1
high confidence association with progression towards HCC but not NAFLD histology traits	C6orf48	0	0	0	0	0	0	0	0	1	0	50854	NA	NA	NA	NA	NA	NA	NA	NA	1	NA	NA	2	NA	NA	NA	NA	NA	NA	NA	NA	NA	NA	NA	1	1	NA	NA	NA	NA	NA	NA	NA	NA	NA	NA	NA	NA
high confidence association with progression towards HCC but not NAFLD histology traits	SLC23A2	0	0	0	0	0	0	0	0	1	0	9962	NA	NA	NA	NA	-1	1	NA	NA	-1	-1	NA	NA	NA	NA	NA	NA	-2	-1	-1	-1	NA	-1	NA	-2	-1	NA	NA	NA	1	NA	NA	1	2	1	NA	-1	NA
high confidence association with progression towards HCC but not NAFLD histology traits	SNX1	0	0	0	0	0	0	0	0	1	0	6642	-1	NA	-1	NA	-1	NA	NA	NA	-1	NA	NA	NA	NA	NA	NA	NA	NA	NA	NA	NA	NA	NA	NA	-1	NA	NA	NA	NA	NA	NA	NA	NA	NA	NA	2	1	2
high confidence association with progression towards HCC but not NAFLD histology traits	TFR2	0	1	0	0	0	0	0	0	1	0	7036	NA	-1	-1	NA	NA	NA	NA	NA	NA	NA	-1	-1	-1	NA	-1	-1	-1	NA	NA	NA	NA	NA	NA	NA	NA	NA	NA	NA	NA	NA	NA	NA	NA	NA	NA	NA	NA
high confidence association with progression towards HCC but not NAFLD histology traits	MAN1A1	0	0	0	0	0	0	0	0	1	0	4121	NA	NA	NA	NA	NA	NA	NA	NA	Not assayed	NA	-1	-1	-1	NA	-1	NA	NA	-2	-1	NA	NA	NA	NA	NA	NA	NA	NA	NA	NA	NA	NA	NA	NA	NA	NA	1	NA
high confidence association with progression towards HCC but not NAFLD histology traits	GMNN	0	0	0	0	0	0	0	0	1	0	51053	1	1	NA	NA	NA	NA	1	NA	1	NA	NA	1	1	NA	1	1	NA	NA	NA	1	NA	1	NA	1	NA	NA	NA	NA	-1	NA	NA	-1	-1	NA	NA	1	NA
high confidence association with progression towards HCC but not NAFLD histology traits	STEAP3	0	0	0	0	0	0	0	0	1	0	55240	NA	NA	NA	NA	NA	NA	NA	NA	NA	NA	-1	NA	NA	NA	NA	NA	NA	NA	NA	-1	NA	-1	1	-1	NA	NA	1	NA	NA	NA	NA	1	NA	NA	1	1	1
high confidence association with progression towards HCC but not NAFLD histology traits	NPC2	1	0	0	0	0	0	0	0	1	0	10577	NA	NA	NA	NA	NA	NA	NA	NA	1	NA	NA	NA	NA	NA	NA	NA	NA	1	NA	NA	NA	NA	NA	NA	NA	NA	NA	NA	NA	NA	NA	NA	NA	NA	NA	NA	NA
high confidence association with progression towards HCC but not NAFLD histology traits	ZFX	0	0	0	0	0	0	0	0	1	0	7543	NA	NA	NA	NA	NA	NA	NA	-1	-1	-1	NA	NA	NA	NA	NA	NA	1	NA	NA	NA	NA	NA	NA	NA	NA	NA	NA	NA	NA	NA	NA	NA	NA	NA	NA	NA	NA
high confidence association with progression towards HCC but not NAFLD histology traits	PROX1	0	1	0	0	0	0	0	0	1	0	5629	NA	NA	NA	NA	NA	NA	NA	NA	-1	NA	NA	NA	NA	NA	NA	NA	NA	NA	NA	NA	NA	NA	NA	NA	NA	NA	NA	NA	NA	NA	NA	NA	NA	NA	NA	NA	NA
high confidence association with progression towards HCC but not NAFLD histology traits	PNP	1	0	0	0	0	0	0	0	1	0	4860	NA	NA	NA	NA	NA	NA	NA	NA	-1	NA	NA	NA	NA	NA	NA	NA	-1	1	NA	NA	NA	NA	NA	NA	NA	NA	NA	NA	NA	NA	NA	NA	NA	NA	NA	NA	NA
high confidence association with progression towards HCC but not NAFLD histology traits	SLC22A1	0	1	0	0	0	0	0	0	1	0	6580	NA	NA	NA	NA	NA	NA	NA	NA	NA	NA	NA	NA	NA	NA	NA	NA	NA	NA	-1	NA	NA	NA	NA	1	NA	NA	NA	NA	NA	NA	NA	NA	NA	NA	NA	NA	NA
high confidence association with progression towards HCC but not NAFLD histology traits	CHRD	1	0	0	0	0	0	0	0	1	0	8646	NA	NA	NA	-1	NA	-1	NA	NA	NA	-1	NA	NA	NA	NA	NA	-1	NA	NA	-1	NA	NA	NA	NA	-1	NA	NA	NA	NA	NA	NA	NA	NA	NA	NA	NA	NA	NA
high confidence association with progression towards HCC but not NAFLD histology traits	HSP90AA1	0	0	0	0	0	0	0	0	1	0	3320	NA	1	2	NA	NA	NA	NA	NA	NA	NA	NA	NA	NA	-1	NA	NA	2	NA	NA	NA	NA	NA	NA	NA	NA	NA	NA	NA	1	NA	NA	NA	NA	NA	NA	NA	NA
high confidence association with progression towards HCC but not NAFLD histology traits	CEBPB	0	0	0	0	0	0	0	0	1	0	1051	NA	NA	NA	NA	NA	NA	NA	NA	NA	NA	-1	-1	NA	NA	NA	-1	NA	NA	1	-1	NA	-1	-1	-1	NA	NA	NA	NA	NA	NA	NA	1	1	NA	NA	NA	NA
high confidence association with progression towards HCC but not NAFLD histology traits	TAP1	0	0	0	0	0	0	0	0	1	0	6890	NA	NA	NA	NA	NA	NA	NA	NA	NA	NA	NA	NA	NA	NA	NA	NA	NA	NA	3	NA	NA	NA	NA	NA	NA	NA	NA	NA	NA	NA	-1	1	1	NA	NA	NA	NA
high confidence association with progression towards HCC but not NAFLD histology traits	DPYD	0	0	0	0	0	0	0	0	1	1	1806	NA	NA	NA	NA	NA	NA	NA	NA	-1	NA	NA	-1	NA	NA	NA	NA	-2	NA	-1	NA	NA	NA	NA	NA	NA	NA	NA	NA	NA	NA	NA	NA	NA	NA	NA	NA	NA
high confidence association with progression towards HCC but not NAFLD histology traits	GGPS1	0	0	0	0	0	0	0	0	1	0	9453	NA	NA	NA	NA	NA	NA	NA	NA	NA	NA	NA	NA	NA	NA	NA	NA	1	NA	NA	NA	NA	NA	NA	NA	NA	NA	NA	NA	NA	NA	NA	-1	NA	NA	NA	NA	-1
high confidence association with progression towards HCC but not NAFLD histology traits	N4BP2L1	0	0	0	0	0	0	0	0	1	0	90634	1	NA	NA	1	NA	NA	NA	NA	-3	-1	NA	-1	NA	NA	NA	NA	-2	-3	NA	-2	NA	-2	-2	NA	NA	NA	NA	NA	NA	NA	NA	2	2	2	NA	-2	NA
high confidence association with progression towards HCC but not NAFLD histology traits	CEP152	0	0	0	0	0	0	0	0	1	0	22995	NA	NA	NA	NA	NA	NA	Inconsistent	NA	NA	NA	1	NA	NA	NA	1	NA	NA	NA	NA	2	NA	NA	1	NA	NA	NA	NA	NA	NA	NA	NA	-1	-1	NA	1	1	2
high confidence association with progression towards HCC but not NAFLD histology traits	NDUFS1	0	0	0	0	0	0	0	0	1	0	4719	NA	NA	NA	NA	NA	NA	NA	NA	Not assayed	NA	NA	-1	NA	NA	NA	NA	NA	NA	NA	NA	NA	NA	NA	NA	NA	NA	NA	NA	NA	NA	NA	NA	NA	NA	NA	NA	NA
high confidence association with progression towards HCC but not NAFLD histology traits	EDEM1	0	0	0	0	0	0	0	0	1	0	9695	NA	NA	NA	NA	NA	NA	NA	NA	NA	NA	-2	-1	-1	NA	-1	NA	NA	-1	NA	NA	NA	NA	NA	NA	NA	NA	NA	NA	NA	NA	NA	NA	NA	NA	NA	NA	NA
high confidence association with progression towards HCC but not NAFLD histology traits	DGKD	0	0	0	0	0	0	0	0	1	0	8527	NA	NA	NA	NA	NA	NA	NA	NA	NA	NA	NA	NA	NA	NA	NA	NA	NA	NA	-1	NA	NA	NA	NA	NA	NA	NA	NA	NA	NA	NA	NA	NA	NA	NA	NA	NA	NA
high confidence association with progression towards HCC but not NAFLD histology traits	GDI1	0	0	0	0	0	0	0	0	1	0	2664	NA	NA	NA	NA	NA	NA	NA	NA	1	NA	NA	NA	NA	-1	NA	NA	NA	NA	1	NA	NA	NA	NA	NA	NA	NA	NA	NA	NA	NA	NA	NA	NA	NA	NA	NA	NA
high confidence association with progression towards HCC but not NAFLD histology traits	INTS1	0	0	0	0	0	0	0	0	1	0	26173	NA	NA	NA	NA	NA	NA	NA	NA	1	NA	NA	NA	NA	NA	NA	NA	NA	NA	NA	NA	NA	NA	NA	NA	NA	NA	NA	NA	NA	NA	-1	NA	NA	NA	NA	-1	NA
high confidence association with progression towards HCC but not NAFLD histology traits	PRPF6	0	0	0	0	0	0	0	0	1	0	24148	NA	NA	NA	NA	-1	NA	NA	NA	1	NA	NA	NA	NA	NA	NA	NA	NA	NA	NA	NA	NA	NA	NA	-1	NA	NA	NA	NA	NA	NA	NA	NA	NA	NA	1	NA	1
high confidence association with progression towards HCC but not NAFLD histology traits	PDE8A	0	0	0	0	0	0	0	0	1	0	5151	NA	NA	1	NA	NA	NA	NA	NA	-1	NA	NA	NA	NA	NA	NA	NA	NA	NA	NA	NA	NA	NA	NA	1	NA	NA	NA	NA	NA	NA	NA	-1	NA	NA	NA	NA	NA
high confidence association with progression towards HCC but not NAFLD histology traits	CCL20	1	0	0	0	0	0	0	0	1	0	6364	NA	NA	NA	NA	NA	NA	NA	NA	NA	NA	NA	1	NA	NA	NA	NA	1	NA	1	NA	NA	NA	NA	-1	NA	NA	NA	NA	NA	NA	NA	1	1	NA	NA	NA	1
high confidence association with progression towards HCC but not NAFLD histology traits	LRRC8D	0	0	0	0	0	0	0	0	1	0	55144	NA	NA	NA	NA	NA	NA	NA	NA	NA	NA	NA	NA	NA	NA	NA	1	NA	1	NA	1	NA	NA	NA	1	NA	NA	NA	NA	NA	NA	NA	-1	-1	NA	NA	1	NA
high confidence association with progression towards HCC but not NAFLD histology traits	PLA2G12A	1	0	0	0	0	0	0	0	1	0	81579	NA	NA	NA	NA	NA	NA	NA	NA	NA	NA	-1	-1	-1	NA	-1	NA	-1	-3	-1	NA	NA	NA	NA	NA	NA	NA	NA	NA	NA	NA	NA	-1	NA	NA	NA	NA	NA
high confidence association with progression towards HCC but not NAFLD histology traits	IGF1	1	0	0	0	0	0	0	0	1	0	3479	-1	NA	NA	NA	NA	NA	NA	NA	-1	NA	-1	-1	-1	NA	-1	NA	NA	NA	NA	NA	NA	NA	NA	NA	NA	NA	NA	NA	NA	NA	NA	NA	2	NA	NA	NA	NA
high confidence association with progression towards HCC but not NAFLD histology traits	PDGFC	1	0	0	0	0	0	0	0	1	0	56034	1	NA	NA	NA	NA	NA	NA	NA	NA	NA	NA	NA	NA	NA	NA	NA	NA	NA	NA	NA	NA	NA	NA	NA	NA	NA	NA	NA	NA	NA	NA	NA	NA	NA	NA	NA	NA
high confidence association with progression towards HCC but not NAFLD histology traits	CCNB1	0	0	0	0	0	0	0	0	1	0	891	NA	NA	NA	NA	-1	NA	NA	-1	NA	NA	NA	1	NA	NA	NA	NA	NA	NA	1	NA	NA	NA	NA	NA	NA	NA	NA	NA	NA	NA	NA	NA	NA	NA	NA	NA	NA
high confidence association with progression towards HCC but not NAFLD histology traits	GCHFR	0	0	0	0	0	0	0	0	1	0	2644	NA	NA	NA	NA	NA	NA	NA	NA	-1	NA	-1	NA	-1	NA	-1	NA	-1	NA	NA	NA	NA	NA	NA	NA	NA	NA	NA	NA	NA	NA	NA	NA	NA	NA	NA	NA	-1
high confidence association with progression towards HCC but not NAFLD histology traits	ETNK2	0	1	0	0	0	0	0	0	1	0	55224	-1	NA	NA	NA	NA	NA	NA	NA	-1	NA	NA	-1	NA	NA	NA	NA	-1	NA	NA	1	NA	NA	NA	NA	NA	NA	NA	NA	NA	NA	NA	-1	NA	NA	NA	1	NA
high confidence association with progression towards HCC but not NAFLD histology traits	AAR2	0	0	0	0	0	0	0	0	1	0	25980	NA	NA	NA	NA	NA	NA	NA	NA	NA	NA	NA	NA	NA	NA	NA	NA	NA	NA	NA	NA	NA	NA	NA	NA	NA	NA	NA	NA	NA	NA	NA	NA	NA	NA	NA	NA	NA
high confidence association with progression towards HCC but not NAFLD histology traits	SMPDL3A	1	0	0	0	0	0	0	0	1	0	10924	NA	NA	NA	NA	NA	NA	NA	NA	NA	NA	-1	-1	-1	NA	-1	NA	-1	-1	NA	NA	NA	NA	NA	1	NA	NA	NA	NA	NA	NA	NA	NA	NA	NA	NA	1	NA
high confidence association with progression towards HCC but not NAFLD histology traits	PTGDR2	0	0	0	0	0	0	0	0	1	0	11251	NA	NA	NA	NA	1	NA	NA	NA	NA	NA	NA	NA	NA	NA	NA	NA	-1	-1	-1	NA	NA	NA	NA	NA	NA	NA	NA	NA	NA	NA	NA	NA	NA	NA	NA	NA	NA
high confidence association with progression towards HCC but not NAFLD histology traits	AVPI1	0	0	0	0	0	0	0	0	1	0	60370	NA	NA	NA	NA	NA	NA	NA	NA	NA	NA	NA	-1	NA	NA	NA	NA	NA	NA	NA	-1	NA	-1	-1	NA	-1	-1	NA	-1	NA	-1	NA	1	1	NA	-1	-1	NA
high confidence association with progression towards HCC but not NAFLD histology traits	REXO5	0	0	0	0	0	0	0	0	1	0	81691	NA	NA	NA	-1	NA	NA	NA	1	NA	NA	1	NA	NA	NA	1	NA	NA	NA	NA	NA	NA	NA	NA	NA	NA	NA	NA	-1	NA	NA	NA	NA	NA	NA	NA	NA	NA
high confidence association with progression towards HCC but not NAFLD histology traits	CCNA2	0	0	0	0	0	0	0	0	1	0	890	NA	NA	1	-1	NA	NA	NA	NA	NA	NA	NA	NA	NA	NA	NA	NA	1	NA	1	1	NA	1	1	NA	NA	NA	NA	NA	NA	NA	NA	NA	NA	NA	1	1	1
high confidence association with progression towards HCC but not NAFLD histology traits	VRK1	0	0	0	0	0	0	0	0	1	0	7443	NA	NA	NA	NA	NA	NA	NA	NA	NA	NA	NA	NA	NA	NA	1	NA	1	NA	1	1	NA	1	NA	NA	NA	NA	NA	NA	NA	NA	NA	NA	NA	NA	NA	1	1
high confidence association with progression towards HCC but not NAFLD histology traits	DMPK	0	0	0	0	0	0	0	0	1	0	1760	NA	NA	NA	NA	NA	NA	NA	NA	NA	NA	NA	NA	NA	NA	NA	NA	NA	NA	NA	-1	NA	-1	-1	NA	NA	NA	NA	NA	NA	NA	NA	NA	NA	NA	-1	NA	NA
high confidence association with progression towards HCC but not NAFLD histology traits	TMEM209	0	0	0	0	0	0	0	0	1	0	84928	NA	NA	NA	NA	NA	NA	NA	NA	NA	NA	NA	NA	NA	NA	NA	NA	NA	NA	NA	NA	NA	NA	NA	NA	NA	NA	NA	NA	NA	NA	NA	NA	NA	NA	NA	NA	NA
high confidence association with progression towards HCC but not NAFLD histology traits	IGBP1	0	0	0	0	0	0	0	0	1	0	3476	NA	NA	NA	NA	NA	NA	NA	NA	1	NA	NA	NA	NA	NA	NA	NA	NA	NA	NA	NA	NA	NA	NA	NA	NA	NA	NA	NA	NA	NA	NA	NA	NA	NA	NA	NA	NA
high confidence association with progression towards HCC but not NAFLD histology traits	ADD1	0	0	0	0	0	0	0	0	1	0	118	NA	NA	NA	NA	NA	NA	NA	NA	2	NA	NA	NA	1	NA	NA	NA	NA	NA	NA	1	NA	NA	NA	NA	NA	NA	NA	NA	NA	1	NA	NA	-1	NA	NA	NA	NA
high confidence association with progression towards HCC but not NAFLD histology traits	PDE4DIP	0	0	0	0	0	0	0	0	1	0	9659	NA	NA	NA	1	1	NA	NA	1	Inconsistent	-1	1	-1	NA	NA	NA	Inconsistent	NA	NA	-1	2	NA	NA	NA	NA	NA	NA	NA	NA	NA	NA	Inconsistent	-2	NA	NA	NA	1	NA
high confidence association with progression towards HCC but not NAFLD histology traits	SFXN1	0	0	0	0	0	0	0	0	1	0	94081	NA	NA	NA	NA	NA	NA	NA	NA	Not assayed	NA	NA	-1	NA	NA	NA	NA	NA	NA	-1	NA	NA	NA	NA	NA	NA	NA	NA	NA	NA	NA	NA	-1	-1	NA	NA	NA	NA
high confidence association with progression towards HCC but not NAFLD histology traits	PBXIP1	0	0	0	0	0	0	0	0	1	0	57326	NA	NA	NA	-1	1	NA	NA	NA	NA	NA	NA	NA	NA	NA	NA	NA	NA	1	NA	NA	NA	NA	NA	NA	NA	NA	NA	NA	NA	NA	NA	NA	NA	NA	NA	NA	NA
high confidence association with progression towards HCC but not NAFLD histology traits	ARFGEF1	0	0	0	0	0	0	0	0	1	0	10565	NA	NA	NA	1	1	NA	NA	NA	NA	NA	NA	NA	NA	NA	NA	NA	NA	NA	NA	NA	NA	NA	NA	NA	NA	NA	NA	NA	NA	NA	NA	NA	NA	NA	NA	NA	NA
high confidence association with progression towards HCC but not NAFLD histology traits	FOXO1	0	0	0	0	0	0	0	0	1	0	2308	NA	NA	NA	NA	NA	NA	NA	NA	-1	NA	-1	-1	NA	NA	-1	-1	NA	NA	NA	-1	NA	-1	-1	-1	NA	NA	NA	NA	NA	NA	NA	1	1	1	NA	-1	NA
high confidence association with progression towards HCC but not NAFLD histology traits	THPO	1	1	0	0	0	0	0	0	1	0	7066	NA	NA	NA	NA	NA	NA	NA	NA	-1	NA	-1	-1	-1	NA	-1	NA	-1	NA	NA	-1	NA	NA	NA	-1	-1	NA	NA	NA	NA	NA	NA	NA	1	NA	-1	-1	NA
high confidence association with progression towards HCC but not NAFLD histology traits	TRIM14	0	0	0	0	0	0	0	0	1	0	9830	-2	NA	-1	1	NA	NA	NA	NA	NA	NA	NA	NA	NA	NA	NA	NA	NA	NA	NA	Inconsistent	NA	3	3	NA	NA	1	2	1	NA	3	NA	Inconsistent	-3	NA	3	3	2
high confidence association with progression towards HCC but not NAFLD histology traits	DERA	0	0	0	0	0	0	0	0	1	0	51071	NA	NA	NA	NA	NA	NA	NA	NA	-1	NA	NA	-1	-1	NA	-1	NA	NA	NA	NA	1	NA	1	NA	NA	NA	NA	NA	NA	NA	NA	NA	-1	NA	NA	NA	NA	NA
high confidence association with progression towards HCC but not NAFLD histology traits	CEBPD	0	0	0	0	0	0	0	0	1	0	1052	NA	NA	NA	NA	NA	NA	NA	NA	NA	NA	-1	-1	-1	NA	-1	-1	NA	NA	NA	-1	NA	-1	-1	-1	NA	NA	NA	NA	NA	NA	NA	1	1	NA	-1	-1	-1
high confidence association with progression towards HCC but not NAFLD histology traits	MAP7	0	0	0	0	0	0	0	0	1	0	9053	NA	NA	NA	NA	NA	NA	NA	NA	-2	NA	-1	-1	-1	NA	-1	NA	-1	NA	NA	NA	NA	NA	NA	NA	NA	NA	NA	NA	NA	NA	NA	NA	NA	NA	NA	NA	NA
high confidence association with progression towards HCC but not NAFLD histology traits	NFATC3	0	0	0	0	0	0	0	0	1	0	4775	NA	NA	NA	NA	NA	NA	NA	NA	-2	NA	-1	-1	NA	NA	-1	NA	-2	NA	NA	-1	NA	NA	NA	-1	NA	NA	NA	NA	NA	NA	NA	NA	NA	NA	NA	NA	NA
high confidence association with progression towards HCC but not NAFLD histology traits	SGK1	0	0	0	0	0	0	0	0	1	0	6446	NA	NA	NA	NA	NA	NA	NA	NA	NA	NA	NA	NA	NA	NA	NA	NA	NA	NA	1	-3	NA	-2	NA	-3	-1	NA	NA	NA	1	NA	NA	3	3	3	NA	-1	NA
high confidence association with progression towards HCC but not NAFLD histology traits	HIPK2	0	0	0	0	0	0	0	0	1	0	28996	NA	NA	NA	NA	NA	NA	NA	NA	NA	NA	-1	NA	-1	NA	-1	NA	NA	NA	NA	NA	NA	NA	NA	-1	NA	NA	NA	NA	NA	NA	NA	NA	NA	1	NA	NA	1
high confidence association with progression towards HCC but not NAFLD histology traits	CAPG	0	0	0	0	0	0	0	0	1	0	822	NA	NA	NA	NA	NA	NA	NA	NA	NA	NA	1	1	1	NA	1	1	NA	NA	1	1	NA	1	NA	NA	NA	NA	NA	NA	NA	NA	-1	NA	NA	NA	NA	NA	NA
high confidence association with progression towards HCC but not NAFLD histology traits	PNPO	0	0	0	0	0	0	0	0	1	1	55163	NA	NA	NA	1	NA	NA	NA	NA	-1	NA	NA	NA	NA	NA	NA	1	-1	2	NA	1	NA	NA	NA	NA	NA	NA	NA	NA	NA	NA	NA	NA	NA	NA	NA	1	NA
high confidence association with progression towards HCC but not NAFLD histology traits	CTSC	1	0	0	0	0	0	0	0	1	0	1075	NA	1	NA	NA	NA	NA	NA	NA	2	NA	NA	NA	NA	NA	NA	NA	1	NA	NA	1	NA	NA	NA	NA	NA	NA	NA	NA	NA	NA	-1	NA	NA	NA	NA	NA	NA
high confidence association with progression towards HCC but not NAFLD histology traits	ZFP36L1	0	0	0	0	0	0	0	0	1	0	677	NA	NA	NA	NA	NA	NA	NA	NA	NA	NA	NA	-1	NA	NA	NA	NA	NA	NA	-1	NA	NA	NA	NA	NA	NA	NA	NA	NA	NA	NA	NA	NA	NA	NA	NA	NA	NA
high confidence association with progression towards HCC but not NAFLD histology traits	BTN2A2	1	0	0	0	0	0	0	0	1	0	10385	-1	NA	-1	NA	NA	NA	NA	NA	NA	NA	NA	NA	NA	NA	NA	NA	NA	1	1	1	NA	NA	NA	1	NA	NA	NA	1	NA	NA	NA	NA	NA	NA	NA	NA	NA
high confidence association with progression towards HCC but not NAFLD histology traits	IK	0	0	0	0	0	0	0	0	1	0	3550	NA	NA	NA	NA	NA	NA	NA	NA	NA	-1	NA	NA	NA	NA	NA	-1	-1	NA	NA	NA	NA	NA	NA	NA	NA	NA	NA	NA	NA	NA	NA	NA	NA	NA	NA	NA	NA
high confidence association with progression towards HCC but not NAFLD histology traits	MAP2K1	0	0	0	0	0	0	0	0	1	0	5604	NA	NA	NA	NA	NA	NA	-1	NA	-1	NA	-1	-1	-1	NA	-1	NA	-1	NA	NA	NA	NA	NA	NA	1	NA	NA	NA	NA	NA	NA	NA	NA	NA	NA	NA	NA	NA
high confidence association with progression towards HCC but not NAFLD histology traits	IL4R	1	0	0	0	0	0	0	0	1	0	3566	NA	NA	NA	-1	NA	-1	NA	1	NA	NA	-1	NA	NA	NA	NA	NA	NA	NA	NA	-2	NA	-2	-2	NA	NA	NA	NA	NA	NA	NA	NA	2	2	1	-2	-2	-2
high confidence association with progression towards HCC but not NAFLD histology traits	SIK1	0	0	0	0	0	0	0	0	1	0	150094	NA	NA	NA	NA	NA	NA	NA	NA	NA	NA	NA	NA	NA	NA	NA	NA	NA	NA	NA	-1	NA	NA	NA	-1	-1	NA	NA	NA	-1	NA	NA	2	1	1	NA	-1	-1
high confidence association with progression towards HCC but not NAFLD histology traits	NQO1	0	0	0	0	0	0	0	0	1	0	1728	NA	-1	NA	1	NA	NA	NA	NA	1	NA	NA	1	NA	NA	NA	NA	2	NA	NA	1	NA	1	NA	-1	NA	NA	NA	NA	NA	NA	NA	NA	NA	NA	NA	NA	NA
high confidence association with progression towards HCC but not NAFLD histology traits	KPNA2	0	0	0	0	0	0	0	0	1	0	3838	NA	1	NA	NA	-1	NA	NA	NA	NA	NA	2	2	2	NA	2	2	2	Not assayed	2	NA	NA	NA	NA	NA	NA	NA	NA	NA	NA	NA	-2	NA	NA	NA	NA	NA	1
high confidence association with progression towards HCC but not NAFLD histology traits	ABCC9	0	0	0	0	0	0	0	0	1	0	10060	NA	NA	NA	1	NA	NA	NA	-1	-2	NA	NA	-1	NA	NA	NA	NA	-2	NA	-1	NA	NA	NA	NA	NA	NA	NA	NA	NA	NA	NA	NA	-2	NA	NA	NA	NA	NA
high confidence association with progression towards HCC but not NAFLD histology traits	NABP2	0	0	0	0	0	0	0	0	1	0	79035	NA	NA	NA	NA	NA	NA	NA	NA	NA	NA	NA	NA	NA	NA	NA	NA	NA	NA	NA	NA	NA	NA	NA	NA	NA	NA	NA	NA	NA	NA	1	NA	NA	NA	NA	NA	NA
high confidence association with progression towards HCC but not NAFLD histology traits	KLF9	0	0	0	0	0	0	0	0	1	0	687	NA	NA	NA	NA	NA	NA	NA	NA	NA	NA	-1	-1	NA	NA	-1	-1	-2	NA	NA	-1	NA	NA	-1	NA	NA	NA	NA	NA	NA	NA	NA	1	1	NA	NA	NA	NA
high confidence association with progression towards HCC but not NAFLD histology traits	NAT2	0	0	0	0	0	0	0	0	1	0	10	NA	NA	NA	NA	NA	NA	NA	NA	-1	NA	NA	-1	NA	NA	-1	NA	-1	NA	NA	1	NA	NA	NA	1	NA	NA	NA	NA	NA	NA	NA	-1	NA	NA	NA	NA	NA
high confidence association with progression towards HCC but not NAFLD histology traits	LASP1	0	0	0	0	0	0	0	0	1	0	3927	NA	NA	1	NA	NA	NA	NA	NA	NA	NA	NA	1	1	NA	1	NA	NA	NA	1	NA	NA	NA	NA	NA	NA	NA	NA	NA	NA	NA	NA	NA	NA	NA	NA	NA	NA
high confidence association with progression towards HCC but not NAFLD histology traits	CD81	0	0	0	0	0	0	0	0	1	0	975	NA	NA	NA	NA	NA	NA	NA	NA	1	NA	NA	NA	NA	NA	1	NA	NA	1	NA	NA	NA	NA	NA	-1	NA	NA	NA	NA	NA	NA	NA	NA	NA	NA	NA	NA	1
high confidence association with progression towards HCC but not NAFLD histology traits	GRN	1	0	0	0	0	0	0	0	1	0	2896	NA	NA	NA	NA	NA	NA	NA	NA	2	NA	NA	NA	NA	NA	NA	NA	NA	NA	NA	NA	NA	NA	1	NA	NA	NA	1	NA	NA	NA	NA	NA	NA	NA	NA	1	1
high confidence association with progression towards HCC but not NAFLD histology traits	HNRNPC	0	0	0	0	0	0	0	0	1	0	3183	NA	NA	2	NA	NA	NA	NA	NA	Not assayed	NA	NA	NA	NA	NA	NA	NA	3	NA	1	NA	NA	NA	NA	-1	NA	NA	NA	NA	NA	NA	NA	1	NA	NA	NA	NA	NA
high confidence association with progression towards HCC but not NAFLD histology traits	CTNNA1	0	0	0	0	0	0	0	0	1	0	1495	NA	NA	NA	NA	NA	NA	1	NA	2	NA	1	1	1	NA	1	NA	Inconsistent	NA	NA	NA	NA	NA	NA	NA	NA	NA	NA	NA	NA	NA	NA	NA	NA	NA	NA	1	NA
high confidence association with progression towards HCC but not NAFLD histology traits	LAMC1	1	0	0	0	0	0	0	0	1	0	3915	1	1	NA	NA	NA	NA	NA	NA	Not assayed	NA	NA	1	1	NA	1	NA	1	NA	1	NA	NA	NA	NA	1	NA	NA	NA	NA	-1	NA	-1	NA	NA	NA	NA	NA	NA
high confidence association with progression towards HCC but not NAFLD histology traits	MCL1	0	0	0	0	0	0	0	0	1	0	4170	NA	NA	NA	NA	NA	NA	NA	NA	-1	NA	NA	NA	NA	NA	NA	NA	2	1	NA	-1	NA	NA	NA	NA	NA	NA	NA	NA	NA	NA	-1	1	1	NA	NA	NA	NA
high confidence association with progression towards HCC but not NAFLD histology traits	PSME1	0	0	0	0	0	0	0	0	1	0	5720	NA	NA	NA	NA	NA	NA	NA	NA	NA	NA	NA	NA	NA	NA	NA	NA	NA	NA	NA	1	NA	1	1	2	NA	NA	NA	NA	NA	NA	-1	-2	-1	NA	NA	1	NA
high confidence association with progression towards HCC but not NAFLD histology traits	SARAF	1	0	0	0	0	0	0	0	1	0	51669	NA	NA	NA	NA	NA	NA	NA	NA	NA	NA	NA	NA	NA	NA	NA	NA	-1	NA	NA	NA	NA	NA	NA	NA	NA	NA	NA	NA	1	NA	NA	NA	NA	NA	NA	1	NA
high confidence association with progression towards HCC but not NAFLD histology traits	H2AFZ	0	0	0	0	0	0	0	0	1	0	3015	NA	NA	NA	NA	NA	NA	NA	NA	NA	NA	NA	1	NA	NA	NA	1	NA	NA	NA	1	NA	NA	NA	NA	NA	NA	NA	NA	-1	NA	NA	-1	-1	-1	NA	NA	NA
high confidence association with progression towards HCC but not NAFLD histology traits	RAB11A	0	0	0	0	0	0	0	0	1	0	8766	NA	NA	NA	NA	NA	NA	NA	NA	NA	NA	NA	NA	NA	NA	NA	NA	1	NA	1	NA	NA	NA	NA	NA	NA	NA	NA	NA	NA	NA	NA	NA	NA	NA	NA	NA	NA
high confidence association with progression towards HCC but not NAFLD histology traits	EPAS1	0	0	0	0	0	0	0	0	1	0	2034	NA	NA	-1	NA	NA	NA	NA	NA	NA	NA	NA	NA	NA	NA	NA	NA	NA	NA	NA	-1	NA	-1	-1	-1	NA	NA	NA	-1	NA	NA	NA	1	1	NA	-1	-1	NA
high confidence association with progression towards HCC but not NAFLD histology traits	RHOC	0	0	0	0	0	0	0	0	1	0	389	NA	NA	NA	NA	NA	NA	NA	NA	2	NA	NA	1	NA	NA	NA	NA	NA	1	1	1	NA	NA	NA	1	NA	NA	NA	NA	NA	NA	NA	NA	NA	NA	NA	NA	NA
high confidence association with progression towards HCC but not NAFLD histology traits	MLF2	0	0	0	0	0	0	0	0	1	0	8079	NA	NA	NA	NA	NA	NA	NA	NA	NA	1	NA	NA	NA	NA	NA	NA	NA	NA	1	NA	NA	NA	1	NA	NA	NA	1	NA	NA	NA	NA	NA	NA	NA	1	1	1
high confidence association with progression towards HCC but not NAFLD histology traits	TAX1BP1	0	0	0	0	0	0	0	0	1	0	8887	1	NA	NA	NA	NA	NA	NA	NA	NA	NA	NA	NA	NA	NA	NA	1	2	NA	1	NA	NA	NA	NA	NA	NA	NA	NA	NA	NA	NA	NA	NA	NA	NA	NA	NA	NA
high confidence association with progression towards HCC but not NAFLD histology traits	CD59	1	0	0	0	0	0	0	0	1	0	966	NA	NA	1	NA	NA	-1	NA	NA	1	NA	1	1	1	NA	1	1	3	1	1	NA	NA	NA	NA	-1	NA	NA	NA	NA	NA	NA	-1	NA	NA	NA	NA	NA	NA
high confidence association with progression towards HCC but not NAFLD histology traits	PIP4K2B	0	0	0	0	0	0	0	0	1	0	8396	NA	NA	NA	NA	NA	-1	NA	NA	NA	NA	NA	NA	NA	NA	1	NA	-1	NA	NA	2	NA	1	NA	NA	NA	NA	NA	NA	NA	NA	NA	-2	-1	NA	NA	NA	NA
high confidence association with progression towards HCC but not NAFLD histology traits	RBBP7	0	0	0	0	0	0	0	0	1	0	5931	NA	NA	NA	NA	NA	NA	NA	NA	NA	NA	NA	NA	1	NA	NA	NA	NA	NA	1	1	NA	1	NA	NA	NA	NA	NA	NA	NA	NA	NA	-1	NA	NA	NA	1	NA
high confidence association with progression towards HCC but not NAFLD histology traits	BHLHE40	0	0	0	0	0	0	0	0	1	0	8553	NA	NA	NA	NA	NA	NA	NA	NA	NA	NA	NA	NA	NA	NA	NA	NA	-1	NA	NA	-1	NA	-1	NA	-1	NA	NA	NA	NA	NA	NA	NA	1	1	1	NA	NA	NA
high confidence association with progression towards HCC but not NAFLD histology traits	PCNA	0	0	0	0	0	0	0	0	1	0	5111	NA	NA	NA	NA	NA	NA	NA	NA	NA	NA	1	1	1	NA	1	1	1	NA	NA	2	NA	2	1	NA	NA	NA	NA	NA	NA	NA	NA	-2	-1	NA	1	1	1
high confidence association with progression towards HCC but not NAFLD histology traits	PKM	0	0	0	0	0	0	0	0	1	0	5315	NA	NA	NA	NA	NA	NA	NA	NA	3	NA	1	1	1	NA	1	NA	2	NA	1	NA	NA	NA	NA	-1	NA	NA	NA	NA	NA	NA	NA	NA	NA	NA	1	NA	1
high confidence association with progression towards HCC but not NAFLD histology traits	ADIPOR2	0	0	0	0	0	0	0	0	1	0	79602	NA	NA	NA	NA	NA	NA	NA	NA	NA	NA	NA	NA	NA	NA	NA	NA	NA	1	NA	NA	NA	NA	NA	NA	NA	NA	NA	NA	NA	NA	NA	NA	NA	NA	NA	NA	NA
high confidence association with progression towards HCC but not NAFLD histology traits	UCHL1	0	0	0	0	0	0	0	0	1	0	7345	NA	NA	NA	NA	NA	NA	NA	NA	1	NA	NA	1	NA	NA	NA	NA	1	NA	1	NA	NA	NA	NA	NA	NA	NA	NA	NA	NA	NA	NA	NA	NA	NA	NA	NA	NA
high confidence association with progression towards HCC but not NAFLD histology traits	SQSTM1	0	0	0	0	0	0	0	0	1	0	8878	NA	NA	NA	-1	NA	NA	NA	NA	NA	NA	1	1	1	NA	1	NA	NA	NA	1	NA	NA	NA	NA	NA	NA	NA	NA	NA	NA	NA	NA	NA	NA	NA	1	NA	NA
high confidence association with progression towards HCC but not NAFLD histology traits	JUNB	0	0	0	0	0	0	0	0	1	0	3726	NA	NA	NA	NA	NA	NA	NA	1	NA	NA	NA	NA	NA	NA	NA	NA	1	NA	NA	-1	NA	-1	-1	-1	NA	NA	NA	NA	NA	NA	NA	1	1	1	-1	-1	NA
high confidence association with progression towards HCC but not NAFLD histology traits	RCN2	1	0	0	0	0	0	0	0	1	0	5955	1	NA	NA	NA	1	NA	NA	NA	1	NA	NA	NA	NA	NA	NA	NA	NA	NA	1	2	NA	1	NA	NA	NA	NA	NA	NA	NA	NA	NA	-1	-1	NA	NA	NA	NA
high confidence association with progression towards HCC but not NAFLD histology traits	PPIF	0	0	0	0	0	0	0	0	1	0	10105	NA	NA	NA	NA	NA	NA	NA	NA	NA	NA	1	1	1	NA	1	NA	-1	1	NA	NA	NA	NA	1	NA	NA	NA	NA	NA	NA	NA	NA	NA	NA	NA	1	1	1
high confidence association with progression towards HCC but not NAFLD histology traits	ZFP36	0	0	0	0	0	0	0	0	1	0	7538	NA	NA	NA	NA	NA	NA	NA	NA	NA	NA	NA	-1	NA	NA	NA	NA	NA	NA	NA	-1	NA	-1	NA	-1	-1	NA	NA	NA	NA	NA	-1	1	1	1	-1	-1	NA
high confidence association with progression towards HCC but not NAFLD histology traits	KDM5B	0	0	0	0	0	0	0	0	1	0	10765	NA	NA	NA	NA	NA	NA	NA	NA	NA	-1	NA	NA	NA	NA	NA	NA	-1	NA	NA	NA	NA	NA	NA	NA	NA	NA	NA	NA	-1	NA	-1	NA	NA	NA	NA	NA	NA
high confidence association with progression towards HCC but not NAFLD histology traits	CLSTN1	0	0	0	0	0	0	0	0	1	0	22883	NA	NA	NA	NA	NA	NA	1	NA	1	NA	NA	NA	NA	NA	NA	NA	NA	NA	NA	NA	NA	NA	NA	-1	NA	NA	1	NA	NA	NA	NA	NA	NA	NA	1	NA	1
high confidence association with progression towards HCC but not NAFLD histology traits	PODXL	0	0	0	0	0	0	0	0	1	0	5420	NA	NA	NA	NA	NA	NA	NA	NA	2	NA	NA	1	NA	NA	NA	NA	1	NA	1	-1	NA	-1	NA	-1	NA	NA	NA	NA	NA	NA	1	1	NA	NA	NA	NA	NA
high confidence association with progression towards HCC but not NAFLD histology traits	PPP4R1	0	0	0	0	0	0	0	0	1	0	9989	1	NA	NA	NA	NA	NA	1	NA	NA	NA	NA	1	1	NA	1	NA	1	NA	1	NA	NA	NA	NA	NA	NA	NA	NA	NA	NA	NA	-1	NA	NA	NA	NA	NA	NA
high confidence association with progression towards HCC but not NAFLD histology traits	PWP1	0	0	0	0	0	0	0	0	1	0	11137	NA	NA	NA	1	NA	NA	NA	NA	NA	NA	NA	NA	NA	NA	NA	NA	NA	NA	NA	NA	NA	NA	NA	NA	NA	NA	NA	NA	NA	NA	NA	NA	NA	NA	NA	NA	NA
high confidence association with progression towards HCC but not NAFLD histology traits	SMC4	0	0	0	0	0	0	0	0	1	0	10051	NA	NA	NA	1	NA	NA	NA	NA	NA	NA	NA	NA	NA	NA	NA	1	1	-1	1	NA	NA	1	1	NA	NA	NA	NA	NA	NA	NA	-1	NA	NA	NA	1	1	1
high confidence association with progression towards HCC but not NAFLD histology traits	GJA1	0	0	0	0	0	0	0	0	1	0	2697	1	NA	NA	NA	NA	NA	1	NA	NA	NA	NA	NA	NA	NA	NA	NA	1	NA	NA	-1	NA	-1	-1	NA	NA	NA	NA	-1	NA	NA	-1	1	1	NA	-1	-1	NA
high confidence association with progression towards HCC but not NAFLD histology traits	EGR1	0	0	0	0	0	0	0	0	1	0	1958	NA	NA	NA	NA	NA	NA	NA	NA	NA	NA	NA	NA	NA	NA	NA	NA	NA	NA	NA	-1	NA	-1	NA	NA	NA	NA	NA	NA	NA	NA	NA	1	1	1	NA	-1	NA
high confidence association with progression towards HCC but not NAFLD histology traits	TBCD	0	0	0	0	0	0	0	0	1	0	6904	NA	NA	NA	NA	-1	NA	NA	NA	NA	NA	NA	NA	NA	NA	NA	NA	-1	-1	NA	1	NA	NA	NA	NA	NA	NA	NA	NA	NA	NA	NA	-1	-1	NA	NA	NA	NA
high confidence association with progression towards HCC but not NAFLD histology traits	CLINT1	0	0	0	0	0	0	0	0	1	0	9685	1	NA	NA	1	NA	NA	NA	NA	NA	NA	NA	NA	NA	NA	NA	NA	NA	NA	NA	NA	NA	NA	NA	NA	NA	NA	NA	NA	NA	NA	NA	NA	NA	NA	NA	NA	NA
high confidence association with progression towards HCC but not NAFLD histology traits	HSPB1	0	0	0	0	0	0	0	0	1	0	3315	NA	NA	NA	NA	NA	NA	NA	NA	1	NA	NA	NA	NA	NA	NA	NA	NA	NA	NA	NA	NA	NA	NA	NA	NA	NA	NA	NA	NA	NA	NA	NA	NA	NA	NA	NA	NA
high confidence association with progression towards HCC but not NAFLD histology traits	IL13RA1	1	0	0	0	0	0	0	0	1	0	3597	NA	NA	NA	NA	NA	NA	NA	NA	-1	NA	-1	-1	-1	NA	-1	NA	-2	NA	NA	NA	NA	1	NA	NA	NA	NA	NA	NA	NA	NA	NA	NA	NA	NA	NA	NA	NA
high confidence association with progression towards HCC but not NAFLD histology traits	ARAF	0	0	0	0	0	0	0	0	1	0	369	NA	NA	NA	NA	NA	NA	NA	-1	NA	1	-1	-1	-1	NA	-1	NA	-1	NA	NA	NA	NA	NA	NA	NA	NA	NA	NA	NA	NA	NA	NA	NA	NA	NA	NA	NA	NA
high confidence association with progression towards HCC but not NAFLD histology traits	ACSL1	0	0	0	0	0	0	0	0	1	0	2180	NA	NA	NA	NA	NA	NA	NA	NA	-1	NA	NA	-1	NA	NA	NA	NA	-1	NA	-1	NA	NA	NA	NA	1	NA	NA	NA	NA	NA	NA	NA	NA	NA	NA	NA	NA	NA
high confidence association with progression towards HCC but not NAFLD histology traits	EGFR	1	0	0	0	0	0	0	0	1	0	1956	NA	NA	1	1	NA	1	NA	NA	-3	NA	NA	-1	-1	NA	-1	-1	-2	-1	-1	NA	NA	NA	NA	-1	-1	NA	NA	NA	NA	NA	NA	NA	NA	NA	NA	NA	1
high confidence association with progression towards HCC but not NAFLD histology traits	ST6GAL1	1	0	0	0	0	0	0	0	1	0	6480	NA	NA	1	NA	1	NA	NA	NA	NA	NA	-1	-1	-1	NA	-1	NA	NA	NA	NA	-1	NA	NA	NA	-1	NA	NA	NA	NA	1	NA	NA	NA	NA	NA	NA	NA	1
high confidence association with progression towards HCC but not NAFLD histology traits	TRAK1	0	0	0	0	0	0	0	0	1	0	22906	NA	NA	NA	NA	NA	NA	NA	NA	-1	-1	NA	NA	NA	NA	NA	NA	NA	NA	NA	NA	NA	NA	NA	-1	NA	NA	NA	NA	NA	NA	-2	1	1	1	NA	-1	NA
high confidence association with progression towards HCC but not NAFLD histology traits	IER2	0	0	0	0	0	0	0	0	1	0	9592	NA	NA	NA	NA	NA	NA	-1	NA	-1	NA	NA	-1	NA	NA	NA	NA	NA	NA	NA	NA	NA	NA	NA	NA	NA	NA	NA	NA	NA	NA	-1	NA	NA	NA	NA	NA	NA
high confidence association with progression towards HCC but not NAFLD histology traits	SLC39A6	0	0	0	0	0	0	0	0	1	0	25800	1	NA	NA	NA	NA	NA	1	NA	NA	NA	NA	NA	NA	NA	NA	1	1	NA	1	NA	NA	NA	NA	NA	-1	NA	NA	NA	NA	NA	NA	NA	NA	NA	NA	NA	1
high confidence association with progression towards HCC but not NAFLD histology traits	C21orf33	1	0	0	0	0	0	0	0	1	0	8209	NA	NA	NA	NA	NA	NA	NA	NA	NA	NA	NA	NA	NA	NA	NA	NA	-2	NA	NA	2	NA	NA	NA	NA	1	NA	NA	NA	NA	NA	NA	-2	NA	NA	1	3	NA
high confidence association with progression towards HCC but not NAFLD histology traits	DDAH2	0	0	0	0	0	0	0	0	1	0	23564	NA	NA	NA	NA	NA	-2	NA	NA	NA	NA	NA	NA	NA	NA	NA	NA	-1	NA	NA	1	NA	NA	NA	NA	NA	NA	NA	NA	NA	NA	NA	-1	NA	NA	NA	NA	NA
high confidence association with progression towards HCC but not NAFLD histology traits	ACTG2	0	0	0	0	0	0	0	0	1	0	72	NA	NA	NA	NA	NA	NA	NA	NA	NA	NA	NA	NA	NA	NA	NA	NA	NA	NA	NA	-1	NA	-1	-1	NA	NA	NA	NA	NA	NA	NA	NA	1	1	1	-1	-1	-1
high confidence association with progression towards HCC but not NAFLD histology traits	COL1A1	1	0	0	0	0	0	0	0	1	0	1277	NA	2	NA	NA	-1	NA	NA	NA	1	NA	1	1	1	NA	1	NA	Inconsistent	NA	NA	NA	NA	NA	NA	NA	NA	1	NA	NA	NA	1	NA	NA	NA	NA	1	NA	1
high confidence association with progression towards HCC but not NAFLD histology traits	EHMT2	1	0	0	0	0	0	0	0	1	0	10919	NA	NA	NA	NA	NA	NA	NA	NA	NA	NA	NA	NA	NA	NA	NA	NA	NA	NA	NA	1	NA	1	NA	NA	NA	NA	NA	NA	NA	NA	NA	-1	-1	NA	NA	NA	NA
high confidence association with progression towards HCC but not NAFLD histology traits	FABP5	0	0	0	0	0	0	0	0	1	0	2171	NA	NA	NA	NA	NA	NA	NA	NA	NA	NA	2	2	2	NA	2	2	1	NA	2	NA	NA	NA	NA	NA	NA	NA	NA	NA	NA	NA	NA	NA	NA	NA	NA	NA	NA
high confidence association with progression towards HCC but not NAFLD histology traits	ACADS	0	0	0	0	0	0	0	0	1	0	35	NA	NA	NA	NA	NA	NA	NA	NA	Not assayed	NA	NA	-1	NA	NA	-1	NA	-1	NA	NA	NA	NA	NA	NA	1	NA	NA	NA	NA	NA	NA	NA	NA	NA	NA	NA	NA	NA
high confidence association with progression towards HCC but not NAFLD histology traits	KDSR	1	0	0	0	0	0	0	0	1	0	2531	NA	NA	NA	NA	NA	NA	NA	NA	-1	NA	-1	NA	-1	NA	-1	NA	NA	NA	NA	NA	NA	NA	NA	-1	NA	NA	NA	NA	NA	NA	NA	1	1	NA	NA	NA	NA
high confidence association with progression towards HCC but not NAFLD histology traits	RXRA	0	0	0	0	0	0	0	0	1	0	6256	NA	NA	NA	NA	NA	NA	NA	NA	NA	1	NA	-1	NA	NA	NA	NA	-1	NA	NA	NA	NA	NA	NA	NA	NA	NA	NA	NA	NA	NA	NA	NA	NA	NA	NA	NA	1
high confidence association with progression towards HCC but not NAFLD histology traits	ERLIN1	1	0	0	0	0	0	0	0	1	0	10613	1	NA	1	NA	NA	NA	NA	NA	NA	NA	-1	-1	NA	NA	-1	NA	NA	NA	NA	NA	NA	NA	NA	NA	NA	NA	NA	NA	NA	NA	NA	NA	NA	NA	NA	NA	NA
high confidence association with progression towards HCC but not NAFLD histology traits	GTF2H1	0	0	0	0	0	0	0	0	1	0	2965	NA	NA	NA	NA	NA	NA	NA	NA	NA	NA	NA	NA	NA	NA	NA	NA	NA	NA	1	NA	NA	NA	NA	NA	NA	NA	NA	NA	NA	NA	NA	NA	NA	NA	-1	NA	-1
high confidence association with progression towards HCC but not NAFLD histology traits	EIF2B2	0	0	0	0	0	0	0	0	1	0	8892	NA	NA	-1	NA	NA	NA	NA	NA	NA	NA	NA	1	NA	NA	NA	NA	NA	NA	1	NA	NA	NA	NA	NA	NA	NA	NA	NA	NA	NA	NA	NA	NA	NA	1	1	1
high confidence association with progression towards HCC but not NAFLD histology traits	MYLK	0	0	0	0	0	0	0	0	1	0	4638	NA	NA	NA	NA	NA	NA	NA	NA	1	NA	NA	NA	NA	NA	NA	NA	-2	2	1	NA	NA	NA	NA	NA	NA	NA	NA	NA	-1	1	-1	-1	-1	NA	1	NA	NA
high confidence association with progression towards HCC but not NAFLD histology traits	PDK2	0	0	0	0	0	0	0	0	1	0	5164	NA	NA	NA	NA	NA	NA	NA	NA	-1	NA	NA	NA	NA	NA	NA	NA	-2	NA	NA	NA	NA	NA	NA	NA	NA	NA	NA	NA	NA	NA	NA	NA	NA	NA	NA	NA	NA
high confidence association with progression towards HCC but not NAFLD histology traits	RFXANK	0	0	0	0	0	0	0	0	1	0	8625	NA	NA	NA	NA	NA	NA	NA	NA	2	NA	NA	NA	NA	NA	NA	NA	NA	NA	1	NA	NA	NA	NA	2	NA	NA	NA	NA	-1	NA	NA	-1	-1	NA	NA	NA	-1
high confidence association with progression towards HCC but not NAFLD histology traits	CCNG2	0	0	0	0	0	0	0	0	1	0	901	NA	NA	NA	NA	NA	NA	NA	NA	NA	NA	NA	NA	NA	NA	NA	NA	2	NA	NA	2	NA	2	1	2	NA	NA	NA	NA	NA	NA	NA	-2	-1	NA	1	1	NA
high confidence association with progression towards HCC but not NAFLD histology traits	PLCG1	0	0	0	0	0	0	0	0	1	0	5335	NA	NA	NA	NA	NA	-1	NA	NA	2	NA	1	1	1	NA	1	NA	NA	NA	NA	2	NA	2	NA	NA	NA	NA	NA	NA	NA	NA	NA	-2	NA	NA	NA	NA	NA
high confidence association with progression towards HCC but not NAFLD histology traits	SLC1A3	0	0	0	0	0	0	0	0	1	0	6507	NA	NA	NA	NA	NA	-1	NA	NA	1	NA	NA	NA	NA	NA	NA	NA	NA	NA	1	NA	NA	NA	NA	NA	NA	NA	NA	-1	NA	NA	NA	NA	1	NA	NA	NA	NA
high confidence association with progression towards HCC but not NAFLD histology traits	PRKACA	0	0	0	0	0	0	0	0	1	0	5566	NA	NA	NA	1	NA	NA	1	NA	NA	1	NA	NA	NA	NA	NA	NA	-1	NA	NA	1	NA	1	1	NA	NA	NA	NA	NA	NA	NA	NA	-1	NA	NA	NA	1	1
high confidence association with progression towards HCC but not NAFLD histology traits	ABCC1	0	0	0	0	0	0	0	0	1	0	4363	NA	NA	NA	NA	NA	NA	NA	NA	1	NA	NA	1	NA	NA	NA	NA	NA	NA	NA	-1	NA	NA	NA	-2	NA	NA	NA	NA	NA	NA	NA	1	NA	NA	NA	NA	NA
high confidence association with progression towards HCC but not NAFLD histology traits	DBN1	0	0	0	0	0	0	0	0	1	0	1627	NA	1	NA	NA	NA	NA	1	NA	1	NA	NA	1	NA	NA	NA	NA	1	NA	1	NA	NA	NA	NA	-1	NA	NA	NA	NA	NA	NA	-1	NA	NA	NA	NA	NA	1
high confidence association with progression towards HCC but not NAFLD histology traits	DRG1	0	0	0	0	0	0	0	0	1	0	4733	NA	NA	NA	NA	NA	NA	NA	NA	NA	NA	NA	NA	NA	NA	NA	NA	NA	NA	NA	NA	NA	NA	NA	NA	NA	NA	NA	NA	NA	NA	NA	-1	NA	NA	NA	NA	NA
high confidence association with progression towards HCC but not NAFLD histology traits	GAA	0	0	0	0	0	0	0	0	1	0	2548	NA	NA	NA	-1	NA	NA	NA	NA	NA	NA	NA	NA	NA	NA	NA	NA	NA	NA	1	NA	NA	NA	NA	-1	NA	NA	NA	NA	NA	NA	NA	1	NA	NA	NA	NA	NA
high confidence association with progression towards HCC but not NAFLD histology traits	ATP6V1C1	0	0	0	0	0	0	0	0	1	0	528	1	1	NA	NA	NA	NA	NA	NA	NA	NA	NA	NA	NA	NA	NA	NA	-1	NA	NA	-1	NA	NA	1	NA	NA	NA	NA	NA	NA	NA	NA	1	1	1	NA	1	1
high confidence association with progression towards HCC but not NAFLD histology traits	UBE2C	0	0	0	0	0	0	0	0	1	0	11065	NA	NA	NA	NA	NA	NA	NA	-1	NA	NA	NA	NA	NA	NA	NA	NA	NA	NA	NA	1	NA	1	1	NA	NA	NA	NA	NA	NA	NA	NA	-1	NA	NA	NA	NA	NA
high confidence association with progression towards HCC but not NAFLD histology traits	GSTA4	0	0	0	0	0	0	0	0	1	0	2941	NA	NA	NA	NA	NA	NA	NA	NA	NA	NA	NA	NA	NA	NA	NA	NA	1	4	NA	1	NA	NA	NA	NA	NA	NA	NA	NA	NA	NA	NA	-1	-1	NA	NA	NA	NA
high confidence association with progression towards HCC but not NAFLD histology traits	FAM13A	0	0	0	0	0	0	0	0	1	0	10144	-1	NA	NA	NA	NA	NA	NA	NA	-3	NA	NA	NA	NA	NA	NA	NA	NA	1	NA	4	NA	2	1	Inconsistent	NA	NA	NA	NA	-2	NA	1	-4	-3	NA	1	2	NA
high confidence association with progression towards HCC but not NAFLD histology traits	HLTF	0	0	0	0	0	0	0	0	1	0	6596	NA	NA	NA	NA	NA	NA	NA	NA	-1	NA	NA	NA	NA	NA	NA	NA	NA	NA	NA	1	NA	NA	NA	1	NA	NA	NA	NA	NA	NA	NA	-2	-1	NA	NA	NA	NA
high confidence association with progression towards HCC but not NAFLD histology traits	RNASEH2A	0	0	0	0	0	0	0	0	1	0	10535	NA	NA	NA	NA	NA	NA	NA	NA	NA	NA	1	NA	1	NA	1	NA	NA	NA	NA	1	NA	1	NA	NA	NA	NA	NA	NA	NA	NA	NA	-1	-1	NA	NA	NA	NA
high confidence association with progression towards HCC but not NAFLD histology traits	COG2	0	0	0	0	0	0	0	0	1	0	22796	NA	NA	NA	NA	NA	NA	NA	NA	NA	NA	NA	NA	NA	NA	NA	NA	NA	NA	NA	NA	NA	NA	NA	NA	NA	NA	NA	NA	NA	NA	NA	NA	NA	NA	NA	NA	NA
high confidence association with progression towards HCC but not NAFLD histology traits	SMAD2	0	0	0	0	0	0	0	0	1	0	4087	NA	NA	NA	NA	NA	NA	2	NA	NA	NA	NA	NA	NA	NA	NA	1	3	NA	NA	NA	NA	NA	NA	NA	NA	NA	NA	NA	NA	NA	-1	NA	-1	NA	NA	NA	NA
high confidence association with progression towards HCC but not NAFLD histology traits	KIF2A	0	0	0	0	0	0	0	0	1	0	3796	NA	NA	NA	-1	NA	NA	NA	NA	NA	NA	1	NA	NA	-1	1	NA	NA	NA	1	1	NA	NA	NA	NA	NA	NA	NA	NA	NA	NA	-1	NA	NA	NA	NA	NA	NA
high confidence association with progression towards HCC but not NAFLD histology traits	TP53BP2	0	0	0	0	0	0	0	0	1	0	7159	NA	NA	NA	NA	NA	NA	NA	NA	NA	NA	NA	NA	NA	NA	NA	NA	NA	NA	NA	-2	NA	-1	-1	-1	NA	NA	NA	NA	1	NA	1	1	1	NA	NA	NA	NA
high confidence association with progression towards HCC but not NAFLD histology traits	SETDB1	0	0	0	0	0	0	0	0	1	0	9869	Inconsistent	NA	1	NA	NA	NA	NA	NA	NA	NA	NA	NA	NA	NA	NA	NA	-1	NA	NA	NA	NA	NA	NA	NA	NA	NA	NA	NA	NA	NA	1	NA	NA	NA	NA	NA	NA
high confidence association with progression towards HCC but not NAFLD histology traits	CDK9	0	0	0	0	0	0	0	0	1	0	1025	NA	NA	NA	NA	NA	NA	-1	NA	NA	NA	NA	NA	NA	NA	NA	NA	-1	-1	NA	-1	NA	-1	NA	NA	NA	NA	NA	NA	NA	NA	NA	1	1	NA	NA	NA	NA
high confidence association with progression towards HCC but not NAFLD histology traits	PAFAH1B3	0	0	0	0	0	0	0	0	1	0	5050	NA	NA	NA	NA	NA	NA	NA	NA	1	NA	NA	NA	NA	NA	NA	NA	NA	NA	1	1	NA	1	NA	NA	NA	NA	NA	NA	NA	NA	NA	NA	NA	-1	NA	NA	NA
high confidence association with progression towards HCC but not NAFLD histology traits	VPS11	0	0	0	0	0	0	0	0	1	0	55823	NA	NA	NA	NA	NA	NA	NA	NA	NA	NA	NA	NA	NA	NA	NA	NA	NA	NA	NA	NA	NA	NA	NA	1	NA	NA	NA	NA	NA	NA	NA	NA	NA	NA	NA	NA	NA
high confidence association with progression towards HCC but not NAFLD histology traits	KIFAP3	0	0	0	0	0	0	0	0	1	0	22920	NA	NA	NA	NA	NA	NA	NA	NA	NA	NA	NA	NA	NA	NA	NA	1	NA	NA	NA	1	NA	NA	NA	NA	NA	NA	NA	NA	NA	NA	NA	NA	NA	NA	1	1	NA
high confidence association with progression towards HCC but not NAFLD histology traits	ARRB2	0	0	0	0	0	0	0	0	1	0	409	NA	NA	NA	NA	NA	NA	NA	NA	NA	NA	NA	NA	NA	-1	NA	NA	NA	NA	NA	1	NA	NA	1	NA	NA	NA	1	NA	NA	NA	-1	NA	NA	NA	1	1	1
high confidence association with progression towards HCC but not NAFLD histology traits	PPL	0	0	0	0	0	0	0	0	1	0	5493	NA	NA	NA	NA	NA	NA	-1	NA	NA	NA	NA	NA	NA	NA	NA	NA	NA	NA	NA	1	NA	NA	NA	NA	NA	NA	NA	NA	NA	NA	NA	-1	NA	NA	NA	NA	NA
high confidence association with progression towards HCC but not NAFLD histology traits	SATB1	1	0	0	0	0	0	0	0	1	0	6304	NA	NA	NA	NA	NA	NA	NA	NA	NA	NA	-1	NA	NA	NA	NA	NA	NA	NA	-1	1	NA	NA	NA	NA	NA	NA	NA	NA	NA	NA	NA	NA	NA	NA	NA	NA	1
high confidence association with progression towards HCC but not NAFLD histology traits	PDCD6	0	0	0	0	0	0	0	0	1	0	10016	NA	NA	-1	NA	NA	NA	NA	NA	NA	Not assayed	Not assayed	Not assayed	Not assayed	Not assayed	Not assayed	Not assayed	NA	NA	Not assayed	1	NA	1	NA	NA	NA	NA	NA	NA	NA	NA	NA	-1	NA	NA	NA	1	NA
high confidence association with progression towards HCC but not NAFLD histology traits	MME	0	0	0	0	0	0	0	0	1	0	4311	NA	NA	NA	NA	NA	-1	NA	NA	-1	NA	NA	-1	NA	NA	NA	NA	-2	NA	-1	NA	NA	NA	NA	1	NA	NA	NA	NA	NA	NA	NA	-1	NA	1	NA	NA	NA
high confidence association with progression towards HCC but not NAFLD histology traits	GCDH	0	0	0	0	0	0	0	0	1	0	2639	NA	NA	NA	NA	NA	NA	NA	NA	-1	NA	-1	-1	-1	NA	-1	NA	-2	NA	NA	NA	NA	NA	NA	NA	NA	NA	NA	NA	NA	NA	NA	NA	NA	NA	NA	NA	-1
high confidence association with progression towards HCC but not NAFLD histology traits	ABCA1	0	0	0	0	0	0	0	0	1	0	19	NA	NA	NA	NA	NA	NA	NA	NA	NA	NA	NA	-1	NA	NA	NA	NA	NA	NA	NA	-1	NA	NA	NA	NA	NA	NA	NA	NA	NA	NA	NA	1	1	NA	NA	NA	NA
high confidence association with progression towards HCC but not NAFLD histology traits	PTTG1	0	0	0	0	0	0	0	0	1	0	9232	NA	NA	NA	NA	-1	NA	NA	-1	NA	NA	NA	NA	NA	NA	NA	NA	NA	Not assayed	NA	1	NA	1	1	NA	NA	NA	NA	NA	NA	NA	NA	-1	NA	NA	NA	1	NA
high confidence association with progression towards HCC but not NAFLD histology traits	AGL	0	0	0	0	0	0	0	0	1	0	178	NA	NA	NA	NA	NA	NA	NA	NA	Inconsistent	NA	NA	-1	NA	NA	NA	NA	NA	NA	NA	NA	NA	NA	NA	NA	NA	NA	NA	NA	NA	NA	NA	NA	NA	NA	NA	NA	-1
high confidence association with progression towards HCC but not NAFLD histology traits	COBLL1	0	0	0	0	0	0	0	0	1	0	22837	NA	NA	1	1	NA	NA	NA	NA	-1	NA	NA	-1	NA	NA	NA	NA	-1	NA	NA	NA	NA	NA	NA	NA	NA	NA	NA	NA	-1	NA	NA	NA	NA	NA	NA	NA	NA
high confidence association with progression towards HCC but not NAFLD histology traits	TPMT	0	0	0	0	0	0	0	0	1	0	7172	-1	-1	-1	NA	NA	NA	NA	NA	-1	NA	NA	-1	NA	NA	NA	1	NA	NA	1	1	NA	NA	NA	NA	NA	NA	NA	NA	NA	NA	NA	NA	-1	NA	NA	NA	NA
high confidence association with progression towards HCC but not NAFLD histology traits	E2F3	0	0	0	0	0	0	0	0	1	0	1871	NA	NA	NA	NA	NA	NA	NA	NA	NA	NA	1	1	1	NA	1	NA	1	NA	1	NA	NA	NA	NA	NA	NA	NA	NA	NA	NA	NA	-1	NA	NA	NA	NA	NA	NA
high confidence association with progression towards HCC but not NAFLD histology traits	TBCE	0	0	0	0	0	0	0	0	1	0	6905	NA	NA	NA	NA	NA	NA	NA	NA	NA	NA	NA	NA	NA	NA	NA	NA	NA	NA	1	NA	NA	NA	NA	NA	NA	NA	NA	NA	NA	NA	NA	NA	NA	NA	NA	NA	NA
high confidence association with progression towards HCC but not NAFLD histology traits	ALDH4A1	0	1	0	0	0	0	0	0	1	0	8659	NA	NA	NA	-1	NA	NA	NA	NA	NA	NA	NA	NA	NA	NA	NA	NA	-1	NA	NA	NA	NA	NA	NA	1	NA	NA	NA	NA	NA	NA	NA	NA	NA	NA	NA	1	1
high confidence association with progression towards HCC but not NAFLD histology traits	ZKSCAN5	0	0	0	0	0	0	0	0	1	0	23660	1	NA	NA	NA	NA	NA	NA	NA	NA	NA	NA	NA	NA	NA	NA	-1	NA	-1	NA	NA	NA	NA	NA	NA	NA	NA	NA	NA	NA	NA	1	NA	NA	NA	NA	NA	NA
high confidence association with progression towards HCC but not NAFLD histology traits	STS	0	0	0	0	0	0	0	0	1	0	412	NA	NA	NA	1	NA	NA	NA	-1	Not assayed	NA	NA	NA	NA	NA	NA	NA	2	NA	1	NA	NA	NA	1	NA	NA	NA	1	NA	NA	NA	NA	NA	NA	NA	1	1	1
high confidence association with progression towards HCC but not NAFLD histology traits	NSUN5	0	0	0	0	0	0	0	0	1	0	55695	NA	NA	NA	NA	NA	NA	NA	NA	1	NA	NA	NA	NA	NA	NA	NA	NA	NA	NA	NA	NA	NA	NA	NA	NA	NA	NA	NA	NA	NA	-1	NA	-1	NA	NA	NA	NA
high confidence association with progression towards HCC but not NAFLD histology traits	TNK2	0	0	0	0	0	0	0	0	1	0	10188	NA	NA	NA	-1	NA	NA	NA	1	NA	NA	NA	NA	NA	NA	NA	NA	NA	NA	-1	NA	NA	NA	NA	NA	NA	NA	NA	NA	NA	NA	1	NA	NA	NA	NA	NA	NA
high confidence association with progression towards HCC but not NAFLD histology traits	KAT2B	0	0	0	0	0	0	0	0	1	0	8850	NA	NA	NA	NA	NA	NA	NA	NA	NA	NA	NA	NA	NA	NA	NA	NA	NA	NA	NA	2	NA	1	NA	1	NA	NA	NA	NA	-1	NA	NA	-2	-1	NA	NA	1	NA
high confidence association with progression towards HCC but not NAFLD histology traits	GAB2	0	0	0	0	0	0	0	0	1	0	9846	NA	NA	NA	NA	NA	NA	NA	NA	NA	NA	NA	NA	NA	NA	NA	NA	NA	NA	NA	-1	NA	NA	NA	NA	NA	NA	NA	NA	NA	NA	NA	1	NA	NA	-1	-1	-1
high confidence association with progression towards HCC but not NAFLD histology traits	NLE1	0	0	0	0	0	0	0	0	1	0	54475	NA	NA	NA	NA	NA	NA	NA	NA	NA	NA	NA	NA	NA	NA	NA	NA	-1	NA	NA	NA	NA	NA	NA	2	NA	NA	-1	NA	NA	NA	-2	NA	NA	NA	NA	NA	NA
high confidence association with progression towards HCC but not NAFLD histology traits	CD82	0	0	0	0	0	0	0	0	1	0	3732	NA	NA	NA	NA	NA	NA	NA	NA	-1	NA	-1	-1	-1	NA	-1	-1	-1	NA	NA	1	NA	1	NA	NA	NA	NA	NA	NA	NA	NA	-2	NA	NA	NA	NA	NA	NA
high confidence association with progression towards HCC but not NAFLD histology traits	CNN1	0	0	0	0	0	0	0	0	1	0	1264	NA	NA	NA	1	NA	NA	NA	-1	NA	NA	NA	NA	NA	NA	NA	NA	NA	NA	NA	-1	NA	-1	-1	NA	NA	NA	NA	NA	NA	NA	NA	1	NA	NA	NA	NA	NA
high confidence association with progression towards HCC but not NAFLD histology traits	ZBTB40	0	0	0	0	0	0	0	0	1	0	9923	NA	NA	NA	1	NA	NA	NA	NA	NA	NA	NA	NA	NA	NA	NA	NA	NA	NA	NA	NA	NA	NA	NA	NA	NA	NA	NA	NA	NA	NA	NA	NA	NA	NA	NA	NA	NA
high confidence association with progression towards HCC but not NAFLD histology traits	SLC31A1	0	0	0	0	0	0	0	0	1	0	1317	NA	NA	NA	NA	NA	NA	NA	NA	-1	NA	NA	-1	NA	NA	-1	NA	-2	NA	NA	NA	NA	NA	NA	NA	NA	NA	NA	NA	NA	NA	NA	NA	NA	NA	NA	1	NA
high confidence association with progression towards HCC but not NAFLD histology traits	TSNAX	0	0	0	0	0	0	0	0	1	0	7257	NA	NA	NA	NA	NA	NA	NA	NA	NA	Not assayed	Not assayed	Not assayed	Not assayed	Not assayed	Not assayed	Not assayed	NA	NA	Not assayed	NA	NA	NA	NA	NA	NA	NA	NA	NA	NA	NA	NA	NA	NA	NA	NA	1	NA
high confidence association with progression towards HCC but not NAFLD histology traits	SPRY2	0	0	0	0	0	0	0	0	1	0	10253	NA	NA	NA	NA	NA	NA	NA	NA	NA	-1	NA	-1	NA	NA	-1	NA	NA	NA	NA	-1	NA	-1	-1	NA	NA	NA	NA	-1	NA	NA	NA	1	1	NA	-1	-1	-1
high confidence association with progression towards HCC but not NAFLD histology traits	PTEN	0	0	0	0	0	0	0	0	1	0	5728	NA	NA	NA	NA	NA	NA	2	NA	-1	1	NA	NA	NA	NA	NA	NA	Inconsistent	NA	NA	1	NA	1	1	NA	NA	1	NA	NA	NA	1	NA	-1	-1	NA	1	1	1
high confidence association with progression towards HCC but not NAFLD histology traits	SUOX	0	0	0	0	0	0	0	0	1	0	6821	NA	NA	NA	NA	NA	NA	NA	NA	NA	NA	NA	NA	NA	NA	NA	NA	-1	NA	NA	3	NA	1	2	NA	1	NA	1	2	-1	NA	NA	-3	-3	NA	2	2	2
high confidence association with progression towards HCC but not NAFLD histology traits	TPM2	0	0	0	0	0	0	0	0	1	0	7169	NA	1	NA	NA	NA	NA	NA	NA	2	NA	NA	1	1	NA	NA	NA	1	NA	NA	-1	NA	-1	-1	NA	NA	NA	NA	NA	NA	NA	NA	2	NA	NA	NA	-1	-1
high confidence association with progression towards HCC but not NAFLD histology traits	AURKA	0	0	0	0	0	0	0	0	1	0	6790	NA	2	1	1	NA	NA	NA	NA	1	NA	NA	NA	NA	NA	NA	NA	1	NA	NA	2	NA	2	2	NA	NA	NA	NA	NA	-2	NA	NA	-2	NA	NA	1	NA	NA
high confidence association with progression towards HCC but not NAFLD histology traits	ADK	0	0	0	0	0	0	0	0	1	0	132	NA	NA	NA	NA	NA	NA	NA	NA	-2	NA	NA	NA	NA	NA	NA	1	-1	NA	NA	1	NA	1	1	1	NA	NA	NA	NA	NA	NA	NA	-1	NA	NA	1	2	1
high confidence association with progression towards HCC but not NAFLD histology traits	PDE2A	1	0	0	0	0	0	0	0	1	0	5138	NA	NA	NA	NA	NA	NA	NA	NA	NA	NA	NA	-1	-1	-1	-1	NA	-1	NA	-1	NA	NA	NA	NA	NA	NA	NA	NA	NA	NA	NA	-1	NA	NA	NA	NA	NA	NA
high confidence association with progression towards HCC but not NAFLD histology traits	CPOX	0	0	0	0	0	0	0	0	1	0	1371	NA	NA	NA	NA	NA	NA	NA	NA	Not assayed	NA	NA	NA	NA	NA	NA	NA	NA	NA	NA	1	NA	1	NA	1	NA	NA	NA	NA	NA	NA	NA	-1	NA	NA	NA	NA	NA
high confidence association with progression towards HCC but not NAFLD histology traits	MYL6B	0	0	0	0	0	0	0	0	1	0	140465	NA	NA	NA	NA	NA	NA	NA	NA	NA	NA	NA	1	1	NA	1	NA	NA	NA	NA	1	NA	1	NA	1	NA	NA	NA	NA	NA	NA	NA	-1	-1	NA	NA	NA	NA
high confidence association with progression towards HCC but not NAFLD histology traits	RTN2	0	0	0	0	0	0	0	0	1	0	6253	NA	NA	NA	NA	NA	NA	NA	NA	NA	NA	NA	NA	NA	NA	NA	NA	NA	NA	NA	1	1	1	1	-1	NA	NA	1	NA	NA	NA	NA	NA	NA	NA	NA	NA	1
high confidence association with progression towards HCC but not NAFLD histology traits	GCH1	0	0	0	0	0	0	0	0	1	0	2643	NA	NA	NA	NA	NA	1	NA	NA	-2	NA	-1	-1	-1	-1	-1	NA	NA	NA	NA	NA	NA	NA	NA	NA	NA	-1	NA	NA	NA	NA	-1	NA	NA	NA	1	1	1
high confidence association with progression towards HCC but not NAFLD histology traits	ALDH6A1	0	0	0	0	0	0	0	0	1	0	4329	NA	NA	NA	NA	NA	NA	NA	NA	-2	NA	-2	-2	-2	NA	-2	NA	-1	NA	NA	NA	NA	NA	NA	NA	NA	NA	NA	NA	1	NA	NA	NA	NA	NA	NA	NA	NA
high confidence association with progression towards HCC but not NAFLD histology traits	KBTBD11	0	0	0	0	0	0	0	0	1	0	9920	-1	NA	NA	NA	NA	NA	NA	NA	-1	NA	NA	NA	NA	NA	NA	NA	-1	NA	NA	-1	NA	-1	-1	NA	NA	NA	-1	NA	NA	NA	NA	NA	NA	NA	NA	-1	-1
high confidence association with progression towards HCC but not NAFLD histology traits	RGS10	0	0	0	0	0	0	0	0	1	0	6001	1	1	NA	NA	1	NA	NA	1	3	NA	NA	1	1	NA	1	NA	2	NA	1	Inconsistent	NA	Inconsistent	NA	NA	NA	NA	NA	NA	-1	NA	NA	NA	NA	NA	NA	-1	-1
high confidence association with progression towards HCC but not NAFLD histology traits	GOLIM4	0	0	0	0	0	0	0	0	1	0	27333	NA	NA	NA	NA	NA	NA	NA	NA	-1	NA	NA	-1	NA	NA	-1	NA	NA	NA	NA	NA	NA	NA	NA	-1	-1	NA	NA	NA	NA	NA	NA	NA	NA	NA	NA	NA	1
high confidence association with progression towards HCC but not NAFLD histology traits	TRIM16	0	0	0	0	0	0	0	0	1	0	10626	NA	NA	NA	NA	-1	NA	NA	NA	NA	NA	NA	NA	NA	NA	NA	NA	NA	NA	NA	-2	NA	NA	NA	NA	NA	NA	NA	NA	NA	NA	NA	NA	NA	NA	NA	NA	NA
high confidence association with progression towards HCC but not NAFLD histology traits	MED7	0	0	0	0	0	0	0	0	1	0	9443	NA	NA	NA	NA	NA	-1	NA	NA	NA	NA	NA	NA	NA	NA	NA	NA	NA	NA	NA	4	NA	2	NA	3	NA	NA	NA	NA	NA	NA	NA	-4	-3	NA	NA	NA	-1
high confidence association with progression towards HCC but not NAFLD histology traits	POLA2	0	0	0	0	0	0	0	0	1	0	23649	NA	NA	NA	NA	NA	NA	NA	NA	NA	NA	NA	NA	1	NA	1	1	NA	NA	NA	1	NA	NA	NA	NA	NA	NA	NA	NA	NA	NA	NA	NA	-1	NA	NA	NA	NA
high confidence association with progression towards HCC but not NAFLD histology traits	CSTF2	0	0	0	0	0	0	0	0	1	0	1478	NA	NA	NA	NA	NA	NA	NA	NA	NA	NA	NA	NA	NA	NA	NA	NA	NA	-1	NA	NA	NA	NA	NA	NA	NA	NA	NA	NA	NA	NA	NA	NA	NA	NA	NA	NA	NA
high confidence association with progression towards HCC but not NAFLD histology traits	SLC16A2	0	0	0	0	0	0	0	0	1	0	6567	NA	NA	NA	NA	NA	NA	NA	NA	-1	NA	NA	-1	NA	NA	NA	NA	NA	NA	NA	NA	NA	NA	NA	NA	NA	NA	NA	NA	NA	NA	NA	-1	NA	NA	1	NA	1
high confidence association with progression towards HCC but not NAFLD histology traits	IKBKE	0	0	0	0	0	0	0	0	1	0	9641	NA	NA	NA	NA	NA	NA	-1	NA	1	NA	1	1	1	NA	1	NA	NA	NA	1	NA	NA	NA	NA	NA	NA	NA	NA	NA	NA	NA	NA	NA	NA	NA	NA	NA	NA
high confidence association with progression towards HCC but not NAFLD histology traits	TROAP	0	0	0	0	0	0	0	0	1	0	10024	NA	-1	NA	NA	NA	NA	NA	NA	NA	NA	NA	NA	NA	NA	NA	NA	NA	NA	NA	1	NA	NA	NA	1	NA	NA	NA	NA	NA	NA	NA	NA	NA	NA	NA	NA	NA
high confidence association with progression towards HCC but not NAFLD histology traits	KIF23	0	0	0	0	0	0	0	0	1	0	9493	NA	NA	1	NA	NA	NA	NA	NA	1	NA	1	1	1	NA	1	NA	NA	NA	1	Inconsistent	NA	1	1	-1	NA	NA	NA	NA	NA	NA	NA	NA	NA	NA	NA	NA	NA
high confidence association with progression towards HCC but not NAFLD histology traits	BICD1	0	0	0	0	0	0	0	0	1	0	636	NA	1	-1	NA	NA	NA	NA	NA	NA	NA	1	1	1	NA	1	NA	Inconsistent	NA	NA	NA	NA	NA	NA	NA	NA	NA	1	NA	NA	NA	-1	NA	NA	NA	NA	NA	NA
high confidence association with progression towards HCC but not NAFLD histology traits	MTMR9	0	0	0	0	0	0	0	0	1	0	66036	1	NA	NA	NA	NA	NA	1	NA	NA	-1	NA	NA	NA	NA	NA	NA	2	NA	NA	NA	NA	NA	NA	NA	NA	NA	NA	NA	NA	NA	-1	NA	NA	NA	-1	NA	NA
high confidence association with progression towards HCC but not NAFLD histology traits	ENPEP	0	0	0	0	0	0	0	0	1	0	2028	NA	NA	NA	NA	NA	NA	NA	NA	NA	NA	NA	NA	NA	NA	NA	NA	NA	NA	-1	NA	NA	NA	NA	NA	NA	NA	NA	NA	NA	NA	NA	NA	NA	NA	NA	NA	NA
high confidence association with progression towards HCC but not NAFLD histology traits	C11orf80	0	0	0	0	0	0	0	0	1	0	79703	NA	NA	-1	NA	NA	NA	NA	NA	1	NA	NA	1	1	NA	1	NA	1	NA	NA	1	NA	NA	NA	NA	NA	NA	NA	NA	NA	NA	-1	NA	NA	NA	NA	NA	NA
high confidence association with progression towards HCC but not NAFLD histology traits	HPN	0	1	0	0	0	0	0	0	1	0	3249	NA	NA	NA	NA	NA	NA	NA	NA	NA	NA	-1	-1	NA	NA	-1	NA	-1	NA	NA	NA	NA	NA	NA	NA	NA	-1	NA	NA	NA	-1	NA	NA	NA	NA	-1	-1	-1
high confidence association with progression towards HCC but not NAFLD histology traits	ICAM3	0	0	0	0	0	0	0	0	1	0	3385	NA	NA	NA	NA	NA	NA	NA	NA	-1	NA	NA	NA	NA	NA	NA	NA	-1	1	NA	NA	NA	NA	NA	1	NA	NA	-1	NA	NA	NA	NA	-1	NA	NA	NA	NA	-1
high confidence association with progression towards HCC but not NAFLD histology traits	SRPX	1	0	0	0	0	0	0	0	1	0	8406	1	1	NA	NA	NA	NA	NA	NA	1	NA	NA	1	NA	NA	NA	NA	1	NA	NA	NA	NA	NA	NA	NA	NA	NA	NA	NA	NA	NA	NA	1	NA	NA	NA	NA	1
high confidence association with progression towards HCC but not NAFLD histology traits	GNAZ	0	0	0	0	0	0	0	0	1	0	2781	NA	NA	NA	NA	NA	NA	NA	NA	NA	NA	NA	1	NA	NA	NA	NA	NA	NA	NA	NA	NA	NA	NA	NA	NA	NA	NA	NA	NA	NA	-1	NA	NA	NA	NA	NA	NA
high confidence association with progression towards HCC but not NAFLD histology traits	GPD1	0	0	0	0	0	0	0	0	1	0	2819	NA	NA	NA	NA	NA	NA	NA	NA	NA	NA	NA	NA	NA	NA	NA	NA	-1	1	NA	1	NA	1	NA	NA	NA	NA	NA	NA	NA	NA	NA	-1	-1	NA	NA	1	NA
high confidence association with progression towards HCC but not NAFLD histology traits	VIPR1	0	0	0	0	0	0	0	0	1	0	7433	NA	NA	NA	NA	NA	NA	NA	-1	NA	NA	NA	NA	-1	NA	NA	NA	-1	-1	-1	NA	NA	NA	NA	NA	NA	NA	NA	NA	NA	NA	NA	NA	NA	NA	NA	NA	NA
high confidence association with progression towards HCC but not NAFLD histology traits	EFNB3	0	0	0	0	0	0	0	0	1	0	1949	NA	NA	NA	NA	NA	NA	NA	NA	1	NA	NA	NA	NA	NA	NA	NA	NA	NA	NA	NA	NA	NA	NA	NA	NA	NA	NA	NA	NA	NA	NA	NA	NA	NA	NA	NA	NA
high confidence association with progression towards HCC but not NAFLD histology traits	GNE	0	0	0	0	0	0	0	0	1	0	10020	NA	NA	NA	NA	NA	NA	-1	NA	-1	NA	NA	-1	NA	NA	NA	NA	-1	-1	NA	NA	NA	NA	NA	NA	NA	NA	NA	NA	NA	NA	NA	NA	NA	NA	NA	NA	NA
high confidence association with progression towards HCC but not NAFLD histology traits	ZNF7	0	0	0	0	0	0	0	0	1	0	7553	NA	NA	NA	NA	NA	NA	NA	NA	-1	NA	NA	NA	NA	NA	NA	NA	NA	-1	NA	NA	NA	NA	NA	NA	NA	-1	NA	NA	NA	-1	NA	NA	NA	NA	NA	NA	NA
high confidence association with progression towards HCC but not NAFLD histology traits	KHK	0	0	0	0	0	0	0	0	1	0	3795	NA	NA	NA	NA	NA	-2	NA	NA	-2	NA	NA	-1	NA	NA	NA	NA	-2	NA	-1	1	NA	NA	1	NA	NA	NA	NA	NA	NA	NA	1	-3	NA	NA	1	3	1
high confidence association with progression towards HCC but not NAFLD histology traits	ZSCAN9	0	0	0	0	0	0	0	0	1	0	7746	NA	NA	NA	NA	NA	NA	NA	NA	NA	NA	NA	NA	NA	NA	NA	NA	NA	NA	NA	1	NA	NA	NA	NA	NA	NA	NA	NA	NA	NA	NA	NA	NA	NA	1	NA	NA
high confidence association with progression towards HCC but not NAFLD histology traits	FANCC	0	0	0	0	0	0	0	0	1	0	2176	NA	NA	NA	NA	NA	NA	NA	NA	NA	1	NA	NA	NA	NA	NA	NA	-2	NA	-1	NA	NA	NA	NA	NA	NA	NA	NA	NA	NA	NA	NA	-1	NA	NA	NA	NA	NA
high confidence association with progression towards HCC but not NAFLD histology traits	EPM2A	0	0	0	0	0	0	0	0	1	0	7957	NA	NA	NA	NA	NA	NA	NA	NA	-1	NA	NA	NA	NA	NA	NA	NA	-1	NA	NA	NA	NA	NA	NA	NA	NA	NA	NA	NA	NA	NA	-1	NA	NA	NA	NA	NA	NA
high confidence association with progression towards HCC but not NAFLD histology traits	PAFAH2	0	0	0	0	0	0	0	0	1	0	5051	NA	NA	-1	NA	NA	NA	NA	NA	Not assayed	NA	NA	NA	NA	NA	NA	NA	-1	NA	NA	NA	NA	NA	NA	NA	NA	NA	NA	NA	NA	NA	1	NA	NA	NA	1	1	NA
high confidence association with progression towards HCC but not NAFLD histology traits	GPSM2	0	0	0	0	0	0	0	0	1	0	29899	-1	NA	NA	NA	NA	NA	NA	NA	NA	NA	1	1	NA	NA	1	NA	1	NA	NA	NA	NA	NA	NA	NA	NA	NA	NA	NA	NA	NA	NA	NA	NA	NA	NA	NA	NA
high confidence association with progression towards HCC but not NAFLD histology traits	ACYP1	1	0	0	0	0	0	0	0	1	0	97	NA	1	NA	NA	NA	NA	NA	NA	1	-1	NA	1	NA	NA	NA	NA	NA	NA	NA	2	NA	2	1	NA	NA	NA	NA	NA	NA	NA	NA	-1	NA	NA	NA	NA	2
high confidence association with progression towards HCC but not NAFLD histology traits	KCNJ8	0	0	0	0	0	0	0	0	1	0	3764	NA	NA	NA	1	NA	NA	NA	-1	NA	NA	-1	NA	NA	NA	-1	NA	-1	-1	NA	NA	NA	NA	NA	NA	NA	NA	NA	NA	NA	NA	NA	NA	NA	NA	NA	NA	-1
high confidence association with progression towards HCC but not NAFLD histology traits	RAMP3	0	0	0	0	0	0	0	0	1	0	10268	NA	NA	NA	NA	NA	NA	NA	NA	NA	NA	NA	NA	NA	-1	NA	-1	NA	NA	-1	NA	NA	NA	NA	2	NA	NA	NA	NA	-1	NA	-1	NA	NA	NA	NA	NA	NA
high confidence association with progression towards HCC but not NAFLD histology traits	STIL	0	0	0	0	0	0	0	0	1	0	6491	NA	NA	NA	NA	NA	NA	1	NA	NA	NA	1	NA	1	NA	1	NA	NA	NA	NA	NA	NA	NA	NA	NA	NA	NA	NA	NA	NA	NA	NA	NA	NA	NA	NA	NA	NA
high confidence association with progression towards HCC but not NAFLD histology traits	BARD1	0	0	0	0	0	0	0	0	1	0	580	NA	-1	-1	-1	NA	NA	NA	NA	NA	NA	NA	1	1	NA	1	1	2	NA	1	-1	NA	NA	NA	-1	NA	NA	NA	NA	NA	NA	NA	1	NA	NA	NA	-1	NA
high confidence association with progression towards HCC but not NAFLD histology traits	AGPS	1	0	0	0	0	0	0	0	1	0	8540	NA	NA	NA	NA	NA	NA	NA	NA	NA	NA	NA	NA	NA	NA	NA	NA	NA	NA	NA	NA	NA	NA	NA	NA	NA	NA	NA	NA	NA	NA	NA	-1	NA	NA	NA	NA	NA
high confidence association with progression towards HCC but not NAFLD histology traits	SEMA5A	1	0	0	0	0	0	0	0	1	0	9037	NA	NA	NA	1	-1	NA	NA	-1	NA	NA	NA	-1	NA	NA	NA	NA	1	NA	NA	NA	NA	NA	NA	NA	NA	NA	NA	NA	NA	NA	NA	-1	NA	NA	NA	NA	NA
high confidence association with progression towards HCC but not NAFLD histology traits	BMP5	0	0	0	0	0	0	0	0	1	0	653	NA	NA	NA	NA	NA	NA	NA	NA	1	NA	NA	1	NA	NA	1	NA	NA	NA	NA	1	NA	1	1	NA	NA	NA	1	NA	NA	NA	NA	-1	-1	-1	1	1	1
high confidence association with progression towards HCC but not NAFLD histology traits	GSTT2	0	0	0	0	0	0	0	0	1	0	2953	NA	NA	NA	NA	NA	NA	NA	NA	NA	Not assayed	Not assayed	Not assayed	Not assayed	Not assayed	Not assayed	Not assayed	NA	Not assayed	Not assayed	NA	NA	NA	NA	NA	1	NA	NA	NA	NA	NA	NA	NA	NA	NA	NA	NA	NA
high confidence association with progression towards HCC but not NAFLD histology traits	NPY1R	0	0	0	0	0	0	0	0	1	0	4886	NA	NA	NA	NA	NA	NA	1	NA	-1	NA	NA	-1	NA	NA	NA	NA	NA	NA	-1	NA	NA	NA	NA	1	NA	NA	NA	NA	NA	NA	NA	-1	NA	NA	NA	NA	NA
high confidence association with progression towards HCC but not NAFLD histology traits	PDGFA	1	0	0	0	0	0	0	0	1	0	5154	NA	1	NA	NA	NA	NA	NA	NA	NA	NA	1	1	1	NA	1	NA	2	1	1	1	NA	1	1	NA	NA	1	NA	NA	NA	1	-2	NA	NA	NA	NA	NA	NA
high confidence association with progression towards HCC but not NAFLD histology traits	PLAU	1	0	0	0	0	0	0	0	1	0	5328	NA	NA	NA	NA	NA	NA	NA	NA	NA	NA	1	1	1	NA	1	1	NA	1	NA	NA	NA	NA	NA	-1	NA	NA	NA	NA	NA	NA	NA	1	1	NA	NA	NA	NA
high confidence association with progression towards HCC but not NAFLD histology traits	PAGE4	0	0	0	0	0	0	0	0	1	0	9506	NA	NA	NA	NA	NA	NA	NA	-1	NA	1	NA	NA	NA	NA	NA	NA	NA	NA	NA	1	NA	1	NA	NA	NA	NA	NA	NA	NA	NA	NA	-1	NA	NA	NA	NA	NA
high confidence association with progression towards HCC but not NAFLD histology traits	FXN	1	0	0	0	0	0	0	0	1	0	2395	NA	NA	NA	NA	NA	NA	NA	NA	NA	NA	-1	-1	-1	NA	-1	NA	-1	NA	NA	NA	NA	NA	NA	-1	NA	NA	NA	NA	NA	NA	NA	NA	NA	NA	NA	NA	1
high confidence association with progression towards HCC but not NAFLD histology traits	GGT5	1	0	0	0	0	0	0	0	1	0	2687	NA	NA	NA	NA	NA	NA	NA	NA	1	NA	1	1	1	NA	1	NA	1	1	NA	NA	NA	NA	NA	NA	NA	NA	NA	NA	NA	NA	NA	NA	NA	NA	NA	NA	NA
high confidence association with progression towards HCC but not NAFLD histology traits	ALAS1	0	0	0	0	0	0	0	0	1	0	211	NA	NA	NA	NA	NA	1	NA	NA	-2	NA	NA	-1	NA	NA	NA	NA	-1	NA	NA	-1	NA	NA	NA	NA	NA	NA	NA	NA	NA	NA	NA	1	1	NA	NA	NA	NA
high confidence association with progression towards HCC but not NAFLD histology traits	TTLL1	0	0	0	0	0	0	0	0	1	0	25809	NA	NA	NA	NA	NA	NA	NA	NA	1	NA	NA	1	NA	NA	NA	NA	NA	NA	NA	-1	NA	NA	-1	NA	1	NA	NA	NA	NA	NA	NA	NA	NA	NA	NA	NA	-2
high confidence association with progression towards HCC but not NAFLD histology traits	FLAD1	0	0	0	0	0	0	0	0	1	0	80308	NA	NA	NA	NA	NA	NA	NA	NA	NA	NA	NA	NA	NA	NA	NA	NA	NA	NA	NA	-1	NA	NA	NA	-1	NA	NA	NA	NA	NA	NA	NA	1	NA	NA	NA	NA	NA
high confidence association with progression towards HCC but not NAFLD histology traits	TSPAN9	0	0	0	0	0	0	0	0	1	0	10867	NA	NA	NA	NA	NA	NA	NA	NA	NA	NA	NA	-1	NA	NA	NA	NA	NA	NA	NA	NA	NA	NA	NA	NA	NA	NA	NA	NA	NA	NA	NA	NA	NA	NA	NA	NA	1
high confidence association with progression towards HCC but not NAFLD histology traits	ADAM17	1	0	0	0	0	0	0	0	1	0	6868	1	NA	NA	NA	-1	NA	1	NA	NA	NA	NA	NA	NA	-1	NA	NA	2	-1	NA	NA	NA	NA	NA	-1	-1	NA	NA	NA	NA	NA	-2	2	NA	NA	NA	-1	NA
high confidence association with progression towards HCC but not NAFLD histology traits	F8	1	0	0	0	0	0	0	0	1	0	2157	NA	NA	NA	NA	NA	NA	NA	NA	NA	NA	NA	NA	NA	NA	NA	NA	NA	-1	NA	3	NA	3	3	-1	NA	NA	NA	NA	1	NA	1	-1	-1	NA	3	3	2
high confidence association with progression towards HCC but not NAFLD histology traits	CPEB3	0	0	0	0	0	0	0	0	1	0	22849	NA	NA	NA	NA	NA	NA	NA	NA	-2	NA	-1	-1	NA	NA	-1	NA	NA	NA	NA	-1	NA	NA	-1	NA	NA	NA	NA	NA	NA	NA	NA	1	NA	1	-1	-1	NA
high confidence association with progression towards HCC but not NAFLD histology traits	DUSP9	0	0	0	0	0	0	0	0	1	0	1852	NA	NA	NA	NA	-1	NA	1	NA	NA	NA	NA	NA	NA	1	NA	NA	NA	NA	NA	-1	NA	NA	NA	NA	NA	NA	NA	NA	NA	NA	NA	NA	NA	NA	NA	NA	NA
high confidence association with progression towards HCC but not NAFLD histology traits	REG3A	1	0	0	0	0	0	0	0	1	0	5068	NA	NA	NA	NA	NA	NA	NA	NA	NA	NA	NA	NA	NA	NA	NA	NA	NA	NA	NA	NA	NA	NA	-1	NA	NA	NA	-1	NA	NA	NA	NA	NA	NA	NA	NA	NA	NA
high confidence association with progression towards HCC but not NAFLD histology traits	NGFR	0	0	0	0	0	0	0	0	1	0	4804	NA	NA	NA	NA	NA	NA	NA	NA	NA	NA	NA	NA	NA	NA	NA	NA	NA	NA	-1	1	NA	1	NA	NA	NA	NA	NA	NA	NA	NA	NA	NA	NA	NA	NA	NA	NA
high confidence association with progression towards HCC but not NAFLD histology traits	JAKMIP2	0	0	0	0	0	0	0	0	1	0	9832	NA	NA	NA	NA	NA	NA	NA	NA	NA	1	NA	-1	NA	NA	NA	NA	-1	NA	NA	1	NA	NA	NA	NA	NA	NA	NA	NA	NA	NA	NA	-1	-1	NA	NA	1	NA
high confidence association with progression towards HCC but not NAFLD histology traits	KCNN3	0	0	0	0	0	0	0	0	1	0	3782	NA	NA	NA	NA	NA	NA	NA	NA	1	NA	NA	1	NA	NA	NA	NA	1	NA	NA	-1	NA	NA	NA	NA	NA	NA	NA	NA	NA	NA	NA	NA	NA	NA	NA	NA	NA
high confidence association with progression towards HCC but not NAFLD histology traits	PTH1R	0	0	0	0	0	0	0	0	1	0	5745	NA	NA	-1	NA	NA	NA	NA	NA	NA	NA	NA	NA	-1	NA	NA	NA	-1	NA	-1	NA	NA	NA	NA	NA	NA	NA	NA	NA	NA	NA	NA	NA	-1	NA	1	1	NA
high confidence association with progression towards HCC but not NAFLD histology traits	GRIN1	0	0	0	0	0	0	0	0	1	0	2902	NA	NA	NA	NA	-1	1	NA	1	NA	NA	NA	NA	NA	NA	NA	NA	-2	NA	NA	-1	NA	-1	NA	NA	1	NA	NA	NA	NA	1	NA	NA	NA	NA	NA	NA	NA
high confidence association with progression towards HCC but not NAFLD histology traits	SLC6A6	0	0	0	0	0	0	0	0	1	0	6533	NA	NA	NA	NA	1	NA	NA	NA	NA	NA	NA	1	1	NA	1	NA	1	NA	NA	NA	NA	NA	NA	NA	NA	NA	NA	NA	NA	NA	NA	NA	NA	NA	NA	NA	NA
high confidence association with progression towards HCC but not NAFLD histology traits	BATF	0	0	0	0	0	0	0	0	1	0	10538	NA	NA	NA	NA	NA	-1	NA	NA	1	NA	NA	NA	NA	NA	NA	NA	NA	NA	NA	NA	NA	NA	NA	NA	NA	NA	NA	NA	NA	NA	-1	NA	NA	NA	NA	NA	NA
high confidence association with progression towards HCC but not NAFLD histology traits	CRHBP	1	1	0	0	0	0	0	0	1	0	1393	NA	NA	NA	NA	NA	NA	NA	NA	-1	NA	NA	-1	NA	-1	NA	NA	NA	NA	NA	NA	NA	NA	NA	NA	NA	NA	NA	NA	NA	NA	NA	NA	NA	NA	NA	NA	NA
high confidence association with progression towards HCC but not NAFLD histology traits	TGM3	0	0	0	0	0	0	0	0	1	0	7053	NA	NA	NA	NA	NA	NA	NA	NA	NA	1	NA	NA	NA	NA	NA	NA	NA	NA	NA	NA	NA	NA	NA	NA	NA	NA	NA	NA	NA	NA	NA	NA	NA	NA	NA	NA	NA
high confidence association with progression towards HCC but not NAFLD histology traits	CEP162	0	0	0	0	0	0	0	0	1	0	22832	NA	-1	NA	NA	NA	NA	NA	NA	Not assayed	NA	NA	NA	NA	NA	NA	NA	NA	NA	NA	NA	NA	NA	NA	NA	NA	NA	NA	NA	NA	NA	1	NA	NA	NA	NA	NA	NA
high confidence association with progression towards HCC but not NAFLD histology traits	PRG4	1	1	0	0	0	0	0	0	1	0	10216	NA	NA	NA	NA	NA	NA	NA	NA	Not assayed	NA	NA	-1	NA	NA	NA	NA	NA	NA	NA	NA	NA	NA	NA	NA	NA	NA	NA	NA	NA	NA	NA	NA	NA	NA	2	2	2
high confidence association with progression towards HCC but not NAFLD histology traits	ASGR2	0	1	0	0	0	0	0	0	1	0	433	NA	NA	NA	NA	NA	NA	NA	NA	NA	NA	NA	NA	NA	NA	NA	NA	NA	NA	1	3	NA	1	1	NA	NA	NA	NA	NA	NA	NA	NA	-2	NA	NA	NA	2	1
high confidence association with progression towards HCC but not NAFLD histology traits	LHX2	0	0	0	0	0	0	0	0	1	0	9355	1	NA	NA	NA	NA	NA	NA	NA	NA	NA	NA	NA	NA	NA	NA	NA	-1	NA	NA	NA	NA	NA	NA	NA	NA	NA	NA	NA	NA	NA	NA	NA	NA	NA	NA	NA	NA
high confidence association with progression towards HCC but not NAFLD histology traits	IL13RA2	0	0	0	0	0	0	0	0	1	0	3598	NA	NA	NA	1	NA	NA	NA	-1	-1	NA	NA	-1	NA	-1	NA	NA	NA	NA	NA	1	NA	NA	NA	1	NA	NA	NA	NA	NA	NA	NA	-1	NA	NA	NA	NA	NA
high confidence association with progression towards HCC but not NAFLD histology traits	ZNF747	0	0	0	0	0	0	0	0	1	0	65988	NA	NA	NA	NA	NA	NA	NA	NA	Not assayed	1	-1	NA	-1	NA	-1	NA	-1	NA	-1	1	NA	NA	NA	NA	NA	NA	NA	NA	NA	NA	NA	NA	NA	NA	NA	NA	NA
high confidence association with progression towards HCC but not NAFLD histology traits	PLA2G7	1	0	0	0	0	0	0	0	1	0	7941	NA	NA	NA	NA	NA	NA	NA	NA	NA	NA	NA	NA	NA	-1	NA	NA	NA	NA	1	1	NA	NA	NA	NA	NA	NA	NA	NA	NA	NA	NA	-1	NA	NA	NA	NA	NA
high confidence association with progression towards HCC but not NAFLD histology traits	MICB	0	0	0	0	0	0	0	0	1	0	4277	NA	NA	NA	NA	NA	NA	NA	NA	NA	NA	NA	NA	NA	NA	NA	NA	NA	NA	1	1	NA	1	1	NA	NA	1	1	NA	NA	NA	NA	NA	NA	NA	1	1	1
high confidence association with progression towards HCC but not NAFLD histology traits	PROC	1	1	0	0	0	0	0	0	1	0	5624	NA	NA	NA	NA	NA	NA	NA	NA	NA	NA	NA	-1	NA	NA	NA	NA	NA	NA	NA	NA	NA	NA	NA	NA	NA	NA	NA	NA	NA	NA	NA	NA	NA	NA	NA	NA	NA
high confidence association with progression towards HCC but not NAFLD histology traits	PRELID3A	0	0	0	0	0	0	0	0	1	0	10650	NA	NA	NA	NA	NA	NA	NA	NA	1	Not assayed	Not assayed	Not assayed	Not assayed	Not assayed	Not assayed	Not assayed	NA	1	Not assayed	NA	NA	NA	NA	NA	NA	NA	NA	NA	NA	NA	-1	NA	NA	NA	NA	NA	NA
high confidence association with progression towards HCC but not NAFLD histology traits	SLCO1B3	0	1	0	0	0	0	0	0	1	0	28234	NA	NA	NA	NA	NA	NA	NA	NA	-1	NA	NA	NA	NA	NA	NA	NA	-1	NA	NA	NA	NA	NA	NA	NA	NA	NA	NA	NA	NA	NA	NA	NA	NA	NA	NA	NA	NA
high confidence association with progression towards HCC but not NAFLD histology traits	CFP	1	0	0	0	0	0	0	0	1	0	5199	NA	NA	NA	NA	NA	NA	NA	NA	NA	NA	NA	-1	-1	-1	-1	NA	-1	-1	NA	NA	NA	NA	NA	NA	NA	NA	NA	NA	NA	NA	NA	NA	NA	NA	NA	NA	NA
high confidence association with progression towards HCC but not NAFLD histology traits	NR0B2	0	1	0	0	0	0	0	0	1	0	8431	NA	NA	NA	NA	NA	NA	NA	NA	NA	NA	-1	NA	NA	NA	-1	-1	NA	NA	NA	1	NA	NA	NA	NA	NA	NA	NA	NA	NA	NA	NA	-1	-1	NA	NA	NA	NA
high confidence association with progression towards HCC but not NAFLD histology traits	LDB2	0	0	0	0	0	0	0	0	1	0	9079	1	NA	NA	NA	NA	NA	1	NA	NA	NA	NA	NA	NA	NA	NA	NA	NA	NA	-1	NA	NA	NA	NA	NA	NA	NA	NA	NA	NA	NA	NA	NA	NA	NA	-1	NA	-1
high confidence association with progression towards HCC but not NAFLD histology traits	NAPA	0	0	0	0	0	0	0	0	1	0	8775	NA	NA	NA	NA	NA	NA	NA	NA	NA	NA	NA	NA	NA	NA	NA	NA	NA	NA	NA	NA	NA	NA	NA	NA	NA	NA	NA	NA	NA	NA	-1	NA	NA	NA	NA	NA	NA
high confidence association with progression towards HCC but not NAFLD histology traits	SUPT3H	0	0	0	0	0	0	0	0	1	0	8464	NA	1	NA	NA	NA	NA	NA	NA	1	NA	NA	NA	NA	NA	NA	NA	NA	NA	NA	1	NA	NA	NA	1	NA	NA	NA	NA	NA	NA	NA	NA	NA	NA	NA	NA	NA
high confidence association with progression towards HCC but not NAFLD histology traits	CYP4F3	0	1	0	0	0	0	0	0	1	0	4051	NA	NA	NA	NA	NA	NA	NA	NA	NA	NA	NA	-1	NA	NA	NA	-1	NA	NA	NA	NA	NA	NA	NA	NA	NA	NA	NA	NA	NA	NA	1	-1	NA	NA	NA	NA	NA
high confidence association with progression towards HCC but not NAFLD histology traits	GABRR1	0	0	0	0	0	0	0	0	1	0	2569	NA	NA	NA	NA	NA	NA	NA	NA	NA	1	NA	NA	NA	NA	NA	NA	NA	NA	NA	-1	NA	NA	NA	NA	NA	NA	NA	NA	NA	NA	1	NA	NA	NA	NA	NA	NA
high confidence association with progression towards HCC but not NAFLD histology traits	ABAT	0	1	0	0	0	0	0	0	1	0	18	NA	NA	NA	NA	NA	NA	NA	NA	NA	NA	-1	-1	-1	NA	-1	NA	-1	NA	NA	1	NA	NA	NA	NA	NA	NA	NA	NA	NA	NA	NA	NA	NA	NA	NA	NA	NA
high confidence association with progression towards HCC but not NAFLD histology traits	PTP4A3	0	0	0	0	0	0	0	0	1	0	11156	-1	NA	-1	1	NA	-1	NA	NA	3	NA	NA	NA	NA	NA	NA	NA	NA	-1	NA	-2	-1	-2	NA	NA	NA	NA	NA	NA	NA	NA	NA	NA	NA	NA	NA	-2	-1
high confidence association with progression towards HCC but not NAFLD histology traits	GLRX	0	0	0	0	0	0	0	0	1	0	2745	NA	NA	1	NA	NA	NA	NA	NA	NA	NA	NA	NA	NA	NA	NA	NA	NA	NA	NA	NA	NA	NA	NA	NA	NA	NA	NA	NA	NA	NA	NA	NA	1	NA	NA	NA	NA
high confidence association with progression towards HCC but not NAFLD histology traits	PDK1	0	0	0	0	0	0	0	0	1	0	5163	NA	NA	NA	NA	NA	NA	NA	NA	NA	NA	NA	NA	NA	NA	NA	NA	NA	NA	NA	NA	NA	NA	NA	NA	NA	NA	NA	NA	NA	NA	-1	NA	NA	NA	NA	NA	NA
high confidence association with progression towards HCC but not NAFLD histology traits	GPR143	0	0	0	0	0	0	0	0	1	0	4935	NA	NA	NA	NA	NA	NA	NA	NA	NA	NA	NA	NA	NA	NA	NA	NA	-1	NA	NA	1	NA	NA	NA	1	NA	NA	NA	NA	NA	NA	NA	NA	NA	NA	NA	NA	NA
high confidence association with progression towards HCC but not NAFLD histology traits	CHRNB1	1	0	0	0	0	0	0	0	1	0	1140	NA	NA	NA	NA	NA	NA	NA	NA	Not assayed	NA	NA	NA	NA	NA	NA	NA	NA	NA	NA	1	NA	1	NA	1	1	NA	NA	NA	NA	NA	NA	-1	-1	NA	NA	1	NA
high confidence association with progression towards HCC but not NAFLD histology traits	CHST7	1	0	0	0	0	0	0	0	1	0	56548	NA	NA	NA	NA	NA	NA	NA	NA	NA	1	-1	-1	NA	NA	-1	NA	NA	NA	NA	NA	NA	NA	NA	NA	NA	NA	NA	NA	-1	NA	NA	-1	NA	NA	-1	NA	-1
high confidence association with progression towards HCC but not NAFLD histology traits	TBX19	0	0	0	0	0	0	0	0	1	0	9095	NA	NA	NA	NA	NA	NA	NA	NA	Not assayed	NA	NA	NA	NA	NA	NA	NA	NA	NA	-1	NA	NA	NA	NA	-1	NA	NA	NA	NA	NA	NA	NA	NA	NA	NA	NA	NA	NA
high confidence association with progression towards HCC but not NAFLD histology traits	SRD5A2	0	0	0	0	0	0	0	0	1	0	6716	NA	NA	-1	NA	NA	-1	NA	NA	-1	NA	NA	NA	NA	NA	NA	NA	NA	NA	-1	NA	NA	NA	NA	1	NA	NA	NA	NA	NA	NA	NA	NA	NA	NA	NA	NA	NA
high confidence association with progression towards HCC but not NAFLD histology traits	ACO1	0	0	0	0	0	0	0	0	1	0	48	NA	NA	NA	NA	NA	NA	NA	NA	NA	NA	NA	NA	NA	NA	NA	NA	NA	NA	NA	NA	NA	NA	NA	NA	NA	NA	NA	NA	NA	NA	NA	NA	NA	NA	NA	NA	NA
high confidence association with progression towards HCC but not NAFLD histology traits	ZBTB18	0	0	0	0	0	0	0	0	1	0	10472	NA	1	NA	NA	NA	NA	NA	NA	NA	NA	NA	NA	NA	NA	NA	NA	NA	NA	NA	2	NA	NA	NA	NA	NA	NA	NA	NA	NA	NA	NA	NA	NA	NA	NA	NA	NA
high confidence association with progression towards HCC but not NAFLD histology traits	HTATIP2	1	0	0	0	0	0	0	0	1	0	10553	-1	NA	NA	NA	NA	2	NA	NA	Not assayed	NA	NA	NA	NA	NA	NA	NA	NA	NA	1	1	NA	1	NA	NA	NA	NA	NA	NA	NA	NA	NA	-1	NA	NA	NA	NA	NA
high confidence association with progression towards HCC but not NAFLD histology traits	SLC6A13	0	0	0	0	0	0	0	0	1	0	6540	NA	NA	NA	NA	NA	NA	NA	NA	NA	NA	NA	-1	NA	NA	NA	-1	-1	NA	-1	1	NA	NA	NA	NA	NA	NA	NA	NA	NA	NA	NA	-1	-1	NA	NA	NA	NA
high confidence association with progression towards HCC but not NAFLD histology traits	F9	1	1	0	0	0	0	0	0	1	0	2158	NA	NA	NA	NA	NA	NA	NA	NA	-1	NA	NA	-1	NA	NA	NA	NA	NA	NA	-1	NA	NA	NA	NA	NA	NA	NA	NA	NA	NA	NA	NA	NA	NA	NA	NA	NA	NA
high confidence association with progression towards HCC but not NAFLD histology traits	PRRG4	0	0	0	0	0	0	0	0	1	0	79056	NA	NA	NA	NA	NA	NA	NA	NA	-1	NA	NA	-1	NA	NA	NA	NA	NA	NA	NA	NA	NA	NA	-1	1	NA	NA	-1	NA	NA	NA	NA	-1	NA	NA	-1	-1	-1
high confidence association with progression towards HCC but not NAFLD histology traits	SOX5	0	0	0	0	0	0	0	0	1	0	6660	NA	NA	NA	NA	NA	NA	NA	NA	-2	NA	NA	-1	NA	NA	NA	NA	NA	NA	-1	-1	NA	-1	NA	NA	NA	NA	NA	NA	NA	NA	1	-1	NA	NA	NA	NA	NA
high confidence association with progression towards HCC but not NAFLD histology traits	VAMP4	0	0	0	0	0	0	0	0	1	0	8674	NA	NA	NA	NA	NA	NA	NA	NA	-1	NA	NA	NA	NA	NA	NA	NA	NA	NA	NA	NA	NA	1	NA	NA	NA	NA	NA	NA	NA	NA	NA	-1	NA	NA	NA	NA	1
high confidence association with progression towards HCC but not NAFLD histology traits	GP1BA	0	0	0	0	0	0	0	0	1	0	2811	NA	NA	NA	NA	NA	NA	NA	NA	NA	NA	NA	NA	NA	NA	NA	NA	1	NA	NA	1	NA	NA	NA	NA	NA	NA	NA	NA	NA	NA	NA	NA	NA	NA	NA	NA	NA
high confidence association with progression towards HCC but not NAFLD histology traits	CA5A	0	0	0	0	0	0	0	0	1	0	763	NA	NA	NA	NA	NA	NA	NA	NA	NA	NA	NA	-1	NA	NA	NA	NA	NA	NA	NA	NA	NA	NA	NA	NA	NA	NA	NA	NA	NA	NA	NA	NA	NA	NA	NA	NA	NA
high confidence association with progression towards HCC but not NAFLD histology traits	FAM107A	0	0	0	0	0	0	0	0	1	0	11170	-1	NA	NA	NA	NA	NA	NA	NA	Not assayed	NA	NA	NA	NA	NA	NA	NA	NA	NA	NA	-1	NA	-1	-1	NA	NA	NA	NA	NA	NA	NA	NA	1	1	1	-1	-1	-1
high confidence association with progression towards HCC but not NAFLD histology traits	LPA	1	1	0	0	0	0	0	0	1	0	4018	NA	NA	NA	NA	NA	NA	NA	NA	-2	NA	-1	-1	NA	NA	-1	NA	NA	NA	-1	NA	NA	NA	NA	NA	NA	NA	NA	NA	NA	NA	NA	NA	NA	NA	NA	NA	NA
high confidence association with progression towards HCC but not NAFLD histology traits	ADRA1B	0	0	0	0	0	0	0	0	1	0	147	NA	NA	NA	NA	NA	NA	NA	NA	1	NA	NA	NA	NA	NA	NA	-1	NA	NA	NA	NA	NA	NA	NA	NA	NA	NA	NA	NA	NA	NA	NA	NA	NA	NA	NA	NA	-1
high confidence association with progression towards HCC but not NAFLD histology traits	USH2A	0	1	0	0	0	0	0	0	1	0	7399	NA	NA	NA	NA	NA	NA	NA	NA	NA	NA	NA	-1	NA	NA	NA	NA	NA	NA	NA	NA	NA	NA	NA	1	NA	NA	NA	NA	-1	NA	NA	-1	-1	NA	NA	NA	NA
high confidence association with progression towards HCC but not NAFLD histology traits	SOGA1	0	0	0	0	0	0	0	0	1	0	140710	NA	NA	NA	NA	NA	NA	NA	NA	1	NA	1	1	1	NA	1	NA	NA	NA	NA	-2	NA	NA	NA	-2	NA	NA	NA	NA	NA	NA	1	NA	NA	NA	NA	NA	NA
high confidence association with progression towards HCC but not NAFLD histology traits	RNF125	0	0	0	0	0	0	0	0	1	0	54941	NA	NA	NA	NA	NA	NA	NA	NA	-1	NA	NA	-1	NA	NA	NA	NA	NA	NA	1	NA	NA	NA	NA	NA	NA	NA	NA	NA	NA	NA	NA	NA	NA	NA	NA	NA	NA
high confidence association with progression towards HCC but not NAFLD histology traits	PTK2	0	0	0	0	0	0	0	0	1	0	5747	NA	NA	NA	NA	NA	NA	NA	NA	NA	NA	NA	NA	NA	NA	NA	NA	1	NA	NA	NA	NA	NA	NA	NA	NA	NA	NA	NA	-1	NA	NA	NA	NA	NA	-1	-1	NA
high confidence association with progression towards HCC but not NAFLD histology traits	NAALADL1	0	0	0	0	0	0	0	0	1	0	10004	NA	NA	-1	NA	NA	NA	NA	NA	1	NA	NA	NA	NA	1	NA	NA	NA	NA	NA	NA	NA	NA	NA	NA	NA	NA	NA	NA	NA	NA	NA	NA	NA	-1	NA	NA	NA
high confidence association with progression towards HCC but not NAFLD histology traits	ANK3	0	0	0	0	0	0	0	0	1	0	288	NA	1	NA	NA	NA	NA	NA	NA	2	NA	NA	1	NA	NA	NA	NA	3	NA	NA	1	NA	NA	NA	-1	NA	NA	NA	NA	NA	NA	NA	NA	NA	NA	NA	NA	1
high confidence association with progression towards HCC but not NAFLD histology traits	TRIM31	0	0	0	0	0	0	0	0	1	0	11074	NA	NA	NA	NA	-1	NA	NA	-2	NA	NA	NA	NA	NA	NA	NA	NA	NA	NA	NA	1	NA	1	1	1	NA	NA	NA	NA	NA	NA	NA	-2	NA	NA	NA	2	NA
high confidence association with progression towards HCC but not NAFLD histology traits	C4BPB	1	0	0	0	0	0	0	0	1	0	725	NA	NA	NA	NA	NA	NA	NA	NA	NA	NA	-1	-1	-1	NA	-1	NA	NA	NA	-1	NA	NA	NA	NA	NA	NA	NA	NA	NA	NA	NA	NA	NA	NA	NA	NA	NA	NA
high confidence association with progression towards HCC but not NAFLD histology traits	UTF1	0	0	0	0	0	0	0	0	1	0	8433	NA	NA	NA	NA	NA	NA	NA	NA	NA	1	NA	NA	NA	NA	NA	NA	NA	NA	NA	NA	NA	NA	NA	NA	NA	NA	NA	NA	NA	NA	NA	NA	NA	NA	NA	NA	NA
high confidence association with progression towards HCC but not NAFLD histology traits	CYP2A13	0	0	0	0	0	0	0	0	1	0	1553	NA	NA	NA	NA	NA	NA	NA	NA	NA	NA	NA	NA	NA	NA	NA	NA	-1	NA	NA	-1	NA	NA	NA	NA	NA	NA	NA	NA	NA	NA	NA	NA	NA	NA	NA	NA	NA
high confidence association with progression towards HCC but not NAFLD histology traits	TECR	0	0	0	0	0	0	0	0	1	0	9524	NA	NA	NA	NA	NA	NA	-1	NA	NA	NA	NA	NA	NA	NA	NA	NA	-2	NA	NA	NA	NA	NA	NA	NA	NA	NA	NA	NA	NA	NA	NA	NA	NA	NA	NA	NA	NA
high confidence association with progression towards HCC but not NAFLD histology traits	GRK4	0	0	0	0	0	0	0	0	1	0	2868	NA	NA	NA	NA	NA	NA	NA	NA	-1	NA	NA	NA	NA	NA	NA	NA	-1	NA	NA	1	NA	NA	NA	2	NA	NA	NA	NA	NA	NA	NA	NA	NA	NA	NA	NA	NA
high confidence association with progression towards HCC but not NAFLD histology traits	RCAN1	0	0	0	0	0	0	0	0	1	0	1827	NA	NA	NA	NA	NA	NA	NA	NA	-1	NA	NA	-1	NA	NA	NA	NA	-3	NA	NA	Inconsistent	NA	1	1	NA	NA	-1	NA	NA	NA	NA	-1	Inconsistent	2	NA	1	1	2
high confidence association with progression towards HCC but not NAFLD histology traits	P2RY6	0	0	0	0	0	0	0	0	1	0	5031	NA	NA	NA	NA	NA	NA	NA	NA	1	NA	NA	NA	-1	NA	NA	NA	-1	NA	NA	1	NA	1	1	NA	NA	1	NA	NA	NA	NA	NA	-1	-1	-1	NA	NA	NA
high confidence association with progression towards HCC but not NAFLD histology traits	PCK1	0	1	0	0	0	0	0	0	1	0	5105	NA	NA	NA	NA	NA	NA	NA	NA	-1	NA	NA	NA	NA	NA	-1	NA	NA	-4	NA	-1	NA	NA	NA	NA	NA	-1	NA	NA	NA	-1	NA	2	2	NA	NA	NA	NA
high confidence association with progression towards HCC but not NAFLD histology traits	CLIC1	0	0	0	0	0	0	0	0	1	0	1192	NA	NA	NA	NA	NA	NA	NA	NA	1	NA	NA	3	3	NA	3	NA	NA	NA	3	NA	NA	NA	NA	NA	NA	NA	NA	NA	NA	NA	NA	NA	NA	NA	NA	NA	NA
high confidence association with progression towards HCC but not NAFLD histology traits	MAGED2	0	0	0	0	0	0	0	0	1	0	10916	NA	NA	NA	NA	NA	NA	NA	NA	Inconsistent	NA	NA	1	1	NA	NA	NA	2	NA	1	4	NA	1	1	1	NA	NA	NA	NA	NA	NA	-2	-1	NA	NA	1	1	1
high confidence association with progression towards HCC but not NAFLD histology traits	MCM7	0	0	0	0	0	0	0	0	1	0	4176	NA	NA	NA	NA	NA	NA	NA	NA	1	NA	1	1	1	NA	1	NA	NA	NA	NA	NA	NA	NA	NA	NA	NA	NA	NA	NA	NA	NA	NA	NA	NA	NA	NA	NA	NA
high confidence association with progression towards HCC but not NAFLD histology traits	COMT	0	0	0	0	0	0	0	0	1	0	1312	NA	-1	NA	NA	NA	NA	NA	NA	NA	NA	NA	NA	NA	NA	1	NA	-2	NA	NA	2	NA	2	1	NA	NA	NA	NA	NA	NA	1	NA	-1	NA	NA	1	2	1
high confidence association with progression towards HCC but not NAFLD histology traits	MDK	1	0	0	0	0	0	0	0	1	0	4192	NA	NA	NA	NA	NA	NA	NA	NA	1	1	NA	NA	NA	NA	NA	NA	NA	NA	1	2	NA	1	1	NA	NA	NA	NA	-1	-1	NA	-2	NA	NA	NA	NA	NA	NA
high confidence association with progression towards HCC but not NAFLD histology traits	MYD88	0	0	0	0	0	0	0	0	1	0	4615	NA	NA	NA	NA	NA	NA	NA	NA	NA	NA	NA	-1	-1	NA	NA	NA	NA	NA	NA	1	NA	1	NA	NA	NA	NA	NA	NA	NA	NA	NA	-1	NA	NA	NA	NA	NA
high confidence association with progression towards HCC but not NAFLD histology traits	SNAP23	0	0	0	0	0	0	0	0	1	0	8773	NA	NA	NA	NA	2	NA	NA	NA	NA	NA	NA	NA	NA	NA	NA	NA	NA	-1	NA	NA	NA	NA	NA	1	NA	NA	NA	NA	NA	NA	NA	NA	NA	NA	NA	NA	1
high confidence association with progression towards HCC but not NAFLD histology traits	DIAPH1	0	0	0	0	0	0	0	0	1	0	1729	NA	NA	NA	NA	NA	NA	NA	1	-1	NA	NA	NA	NA	NA	NA	NA	NA	NA	NA	NA	NA	NA	NA	NA	NA	NA	NA	NA	NA	NA	NA	NA	NA	NA	NA	NA	NA
high confidence association with progression towards HCC but not NAFLD histology traits	PPP6R1	0	0	0	0	0	0	0	0	1	0	22870	NA	NA	NA	NA	NA	-1	NA	NA	NA	NA	NA	NA	NA	NA	NA	NA	NA	NA	NA	NA	NA	NA	NA	-1	NA	NA	NA	NA	NA	NA	NA	1	NA	NA	NA	NA	NA
high confidence association with progression towards HCC but not NAFLD histology traits	DCTN5	0	0	0	0	0	0	0	0	1	0	84516	NA	NA	NA	NA	NA	NA	NA	NA	Not assayed	NA	NA	NA	NA	NA	NA	NA	NA	NA	NA	NA	NA	NA	NA	NA	NA	NA	NA	NA	NA	NA	NA	NA	NA	NA	NA	NA	NA
high confidence association with progression towards HCC but not NAFLD histology traits	SFN	0	0	0	0	0	0	0	0	1	0	2810	-1	NA	NA	NA	NA	NA	NA	NA	NA	NA	NA	NA	NA	NA	NA	NA	NA	1	NA	-1	NA	NA	NA	NA	NA	NA	NA	NA	NA	NA	NA	NA	NA	NA	NA	NA	NA
high confidence association with progression towards HCC but not NAFLD histology traits	CA2	0	0	0	0	0	0	0	0	1	0	760	NA	NA	NA	NA	NA	NA	NA	NA	-2	NA	NA	NA	NA	NA	NA	NA	-1	NA	NA	NA	NA	NA	NA	NA	NA	NA	NA	NA	NA	NA	NA	NA	NA	NA	1	2	1
high confidence association with progression towards HCC but not NAFLD histology traits	SWAP70	0	0	0	0	0	0	0	0	1	0	23075	NA	NA	NA	1	NA	NA	NA	NA	1	NA	NA	1	NA	NA	NA	NA	2	NA	1	NA	NA	NA	NA	NA	NA	NA	NA	NA	NA	NA	NA	NA	NA	NA	NA	NA	1
high confidence association with progression towards HCC but not NAFLD histology traits	PLPP3	0	0	0	0	0	0	0	0	1	0	8613	1	NA	NA	NA	NA	NA	NA	NA	-1	NA	-1	-1	-1	NA	-1	-1	NA	NA	NA	-2	NA	NA	NA	-1	NA	NA	NA	NA	1	NA	NA	3	3	NA	NA	NA	NA
high confidence association with progression towards HCC but not NAFLD histology traits	ECM1	1	0	0	0	0	0	0	0	1	0	1893	NA	NA	NA	NA	NA	NA	NA	NA	NA	NA	NA	NA	NA	NA	NA	NA	-1	NA	-1	NA	NA	NA	-1	NA	NA	NA	NA	NA	NA	NA	NA	NA	NA	NA	-1	-1	-1
high confidence association with progression towards HCC but not NAFLD histology traits	PROSC	0	0	0	0	0	0	0	0	1	0	11212	NA	NA	NA	NA	NA	NA	NA	NA	-1	NA	NA	-1	-1	NA	-1	NA	-2	NA	-1	1	NA	1	1	NA	NA	NA	NA	NA	NA	NA	NA	-1	-1	NA	NA	1	1
high confidence association with progression towards HCC but not NAFLD histology traits	KIF2C	0	0	0	0	0	0	0	0	1	0	11004	NA	-1	NA	NA	NA	NA	NA	NA	NA	NA	NA	NA	NA	NA	NA	NA	NA	NA	NA	1	NA	NA	NA	NA	NA	NA	NA	NA	-1	NA	NA	-1	NA	NA	NA	NA	NA
high confidence association with progression towards HCC but not NAFLD histology traits	MSH2	0	0	0	0	0	0	0	0	1	0	4436	NA	NA	NA	NA	NA	NA	NA	NA	NA	NA	1	1	1	NA	1	NA	1	NA	NA	2	NA	2	NA	NA	NA	NA	NA	NA	NA	NA	NA	-2	-1	NA	NA	1	NA
high confidence association with progression towards HCC but not NAFLD histology traits	SYNE1	0	0	0	0	0	0	0	0	1	0	23345	NA	NA	NA	NA	NA	NA	NA	NA	NA	-1	NA	NA	NA	NA	NA	NA	NA	NA	NA	NA	NA	NA	-1	1	NA	NA	NA	NA	-1	NA	NA	1	NA	NA	-1	-1	-1
high confidence association with progression towards HCC but not NAFLD histology traits	CD34	0	0	0	0	0	0	0	0	1	0	947	NA	NA	NA	1	NA	NA	1	NA	2	NA	NA	1	1	NA	NA	NA	1	NA	1	-1	NA	NA	NA	-1	NA	NA	NA	NA	NA	NA	NA	1	NA	NA	NA	NA	NA
high confidence association with progression towards HCC but not NAFLD histology traits	EED	0	0	0	0	0	0	0	0	1	0	8726	NA	NA	NA	NA	NA	NA	NA	NA	NA	NA	1	NA	NA	NA	1	NA	NA	NA	NA	2	NA	1	NA	NA	NA	NA	NA	NA	NA	NA	NA	-2	NA	NA	NA	NA	NA
high confidence association with progression towards HCC but not NAFLD histology traits	PLA2G16	0	0	0	0	0	0	0	0	1	0	11145	NA	NA	NA	NA	NA	NA	NA	NA	NA	NA	-1	-1	-1	NA	-1	NA	-1	NA	NA	NA	NA	NA	NA	NA	NA	NA	NA	-1	1	NA	NA	NA	1	NA	NA	NA	-1
high confidence association with progression towards HCC but not NAFLD histology traits	PRUNE1	0	0	0	0	0	0	0	0	1	0	58497	NA	NA	NA	NA	NA	NA	NA	NA	NA	NA	NA	NA	NA	NA	NA	NA	-1	-1	NA	1	NA	1	NA	NA	NA	NA	NA	1	NA	NA	NA	-1	-1	NA	NA	NA	NA
high confidence association with progression towards HCC but not NAFLD histology traits	KIFC1	0	0	0	0	0	0	0	0	1	0	3833	NA	NA	NA	NA	NA	NA	NA	NA	NA	NA	NA	2	1	1	NA	NA	NA	NA	2	1	NA	NA	NA	NA	NA	NA	NA	NA	NA	NA	NA	NA	NA	NA	NA	NA	1
high confidence association with progression towards HCC but not NAFLD histology traits	CCHCR1	0	0	0	0	0	0	0	0	1	0	54535	Inconsistent	NA	NA	NA	NA	NA	1	NA	NA	NA	NA	NA	NA	NA	NA	NA	Inconsistent	NA	NA	1	NA	NA	NA	1	NA	NA	NA	NA	NA	NA	NA	-1	NA	NA	NA	NA	NA
high confidence association with progression towards HCC but not NAFLD histology traits	METTL7A	0	0	0	0	0	0	0	0	1	0	25840	-1	NA	-1	NA	NA	NA	NA	NA	NA	NA	NA	-1	NA	NA	NA	NA	-1	NA	1	NA	NA	NA	NA	NA	NA	NA	NA	NA	NA	NA	NA	NA	NA	NA	NA	NA	NA
high confidence association with progression towards HCC but not NAFLD histology traits	CXCL2	1	0	0	0	0	0	0	0	1	0	2920	NA	NA	-1	NA	NA	NA	NA	NA	-1	NA	-1	-1	NA	NA	NA	NA	-1	NA	NA	-1	NA	-1	-1	NA	NA	NA	NA	NA	NA	NA	NA	1	1	1	-1	-1	-1
high confidence association with progression towards HCC but not NAFLD histology traits	JAG2	0	0	0	0	0	0	0	0	1	0	3714	NA	NA	NA	NA	NA	NA	NA	NA	2	NA	NA	1	NA	NA	NA	NA	NA	NA	NA	NA	NA	NA	NA	NA	NA	NA	NA	NA	NA	NA	NA	NA	NA	NA	NA	NA	NA
high confidence association with progression towards HCC but not NAFLD histology traits	KLK10	1	0	0	0	0	0	0	0	1	0	5655	NA	NA	NA	1	NA	1	NA	NA	NA	NA	NA	NA	NA	NA	NA	NA	NA	NA	NA	-1	NA	NA	NA	NA	NA	NA	NA	NA	NA	NA	-1	NA	NA	NA	-1	-1	-1
high confidence association with progression towards HCC but not NAFLD histology traits	ZNF330	0	0	0	0	0	0	0	0	1	0	27309	NA	NA	NA	NA	NA	NA	NA	NA	-1	NA	NA	-1	NA	NA	NA	NA	-2	NA	-1	NA	-1	NA	NA	NA	NA	NA	NA	NA	NA	NA	NA	-1	NA	NA	-1	NA	-1
high confidence association with progression towards HCC but not NAFLD histology traits	RIT1	0	0	0	0	0	0	0	0	1	0	6016	NA	NA	NA	NA	NA	NA	NA	NA	NA	NA	NA	NA	NA	NA	NA	NA	NA	NA	NA	NA	NA	NA	NA	NA	NA	NA	NA	NA	NA	NA	NA	NA	NA	NA	NA	NA	NA
high confidence association with progression towards HCC but not NAFLD histology traits	TNNC1	0	0	0	0	0	0	0	0	1	0	7134	NA	NA	NA	NA	NA	NA	NA	NA	NA	NA	NA	NA	NA	NA	NA	NA	NA	NA	NA	NA	NA	NA	NA	NA	NA	NA	NA	NA	NA	NA	NA	NA	NA	NA	NA	NA	NA
high confidence association with progression towards HCC but not NAFLD histology traits	SLC7A11	0	0	0	0	0	0	0	0	1	0	23657	NA	NA	NA	NA	NA	NA	NA	1	NA	NA	NA	NA	NA	NA	NA	NA	-1	NA	1	NA	NA	NA	NA	NA	NA	NA	NA	NA	NA	NA	NA	NA	NA	NA	NA	NA	NA
high confidence association with progression towards HCC but not NAFLD histology traits	ATXN7	0	0	0	0	0	0	0	0	1	0	6314	NA	NA	NA	NA	NA	NA	NA	NA	NA	-1	NA	NA	NA	NA	NA	NA	NA	NA	-1	1	NA	NA	NA	NA	NA	NA	NA	NA	NA	NA	NA	NA	NA	NA	NA	NA	NA
high confidence association with progression towards HCC but not NAFLD histology traits	GPD2	1	0	0	0	0	0	0	0	1	0	2820	NA	NA	NA	NA	NA	NA	NA	NA	NA	NA	NA	NA	NA	NA	NA	NA	1	-1	NA	NA	NA	NA	NA	NA	NA	NA	NA	NA	NA	NA	-2	NA	NA	NA	NA	NA	NA
high confidence association with progression towards HCC but not NAFLD histology traits	MRPS12	0	0	0	0	0	0	0	0	1	0	6183	NA	NA	NA	NA	NA	NA	NA	NA	NA	NA	NA	NA	NA	NA	NA	NA	-1	NA	NA	NA	NA	NA	NA	NA	NA	NA	NA	NA	NA	NA	NA	NA	NA	NA	NA	NA	NA
high confidence association with progression towards HCC but not NAFLD histology traits	APEX1	0	0	0	0	0	0	0	0	1	0	328	NA	NA	NA	NA	NA	NA	NA	NA	NA	1	NA	NA	NA	NA	NA	NA	NA	NA	NA	NA	NA	NA	NA	NA	NA	NA	NA	NA	NA	NA	NA	-1	NA	NA	NA	NA	NA
high confidence association with progression towards HCC but not NAFLD histology traits	RND1	0	1	0	0	0	0	0	0	1	0	27289	NA	NA	NA	NA	NA	NA	NA	NA	NA	NA	NA	NA	NA	NA	NA	NA	NA	-2	NA	-1	NA	-1	-1	NA	NA	NA	NA	NA	NA	NA	NA	1	1	NA	NA	-1	NA
high confidence association with progression towards HCC but not NAFLD histology traits	BIN1	0	0	0	0	0	0	0	0	1	0	274	NA	NA	NA	-1	NA	NA	NA	NA	NA	NA	NA	NA	NA	NA	NA	NA	NA	2	NA	2	NA	1	NA	1	NA	NA	NA	NA	-1	NA	NA	-2	-1	NA	NA	NA	NA
high confidence association with progression towards HCC but not NAFLD histology traits	C8G	1	0	0	0	0	0	0	0	1	0	733	NA	NA	NA	NA	NA	NA	NA	NA	1	NA	NA	NA	NA	NA	NA	NA	-1	NA	1	1	NA	1	NA	NA	NA	NA	NA	NA	NA	NA	NA	NA	NA	NA	NA	NA	NA
high confidence association with progression towards HCC but not NAFLD histology traits	RECQL	0	0	0	0	0	0	0	0	1	0	5965	NA	NA	NA	1	NA	NA	1	NA	NA	NA	1	NA	NA	NA	NA	NA	2	NA	NA	NA	NA	NA	1	NA	NA	NA	NA	NA	NA	NA	NA	NA	NA	NA	NA	1	2
high confidence association with progression towards HCC but not NAFLD histology traits	HYAL1	1	1	0	0	0	0	0	0	1	0	3373	NA	NA	NA	NA	NA	NA	NA	NA	NA	NA	NA	NA	NA	NA	NA	NA	NA	NA	NA	Inconsistent	NA	Inconsistent	1	NA	NA	NA	NA	NA	NA	NA	NA	-1	NA	NA	1	1	1
high confidence association with progression towards HCC but not NAFLD histology traits	ACVRL1	1	0	0	0	0	0	0	0	1	0	94	NA	NA	NA	NA	NA	NA	NA	NA	NA	NA	NA	NA	NA	NA	NA	NA	NA	NA	NA	NA	NA	NA	NA	NA	NA	NA	NA	NA	NA	NA	NA	NA	NA	NA	NA	NA	1
high confidence association with progression towards HCC but not NAFLD histology traits	CNOT4	0	0	0	0	0	0	0	0	1	0	4850	-1	NA	-1	NA	NA	NA	-1	NA	NA	NA	NA	NA	NA	NA	NA	NA	NA	-2	NA	-1	NA	-1	-1	-1	NA	NA	-1	NA	NA	NA	NA	NA	NA	NA	NA	NA	1
high confidence association with progression towards HCC but not NAFLD histology traits	NCR3	0	0	0	0	0	0	0	0	1	0	259197	NA	NA	NA	NA	NA	NA	NA	NA	NA	NA	NA	NA	NA	NA	NA	NA	-1	NA	NA	NA	1	NA	NA	NA	NA	NA	NA	NA	NA	NA	NA	NA	NA	NA	NA	NA	NA
high confidence association with progression towards HCC but not NAFLD histology traits	CLIP2	0	0	0	0	0	0	0	0	1	0	7461	NA	NA	NA	NA	NA	NA	NA	NA	2	NA	NA	1	NA	NA	NA	NA	NA	NA	NA	NA	NA	NA	NA	NA	NA	NA	NA	NA	NA	NA	NA	NA	NA	NA	NA	NA	NA
high confidence association with progression towards HCC but not NAFLD histology traits	NEK3	0	0	0	0	0	0	0	0	1	0	4752	NA	NA	NA	NA	NA	NA	NA	NA	NA	NA	NA	NA	NA	NA	NA	NA	NA	NA	1	1	1	NA	NA	NA	NA	NA	NA	NA	NA	NA	NA	-1	NA	NA	NA	NA	NA
high confidence association with progression towards HCC but not NAFLD histology traits	EDA	0	0	0	0	0	0	0	0	1	0	1896	NA	-1	NA	NA	NA	NA	1	NA	1	Not assayed	Not assayed	Not assayed	Not assayed	Not assayed	Not assayed	Not assayed	NA	NA	Not assayed	NA	NA	NA	NA	NA	NA	NA	NA	NA	NA	NA	NA	NA	NA	NA	NA	NA	-1
high confidence association with progression towards HCC but not NAFLD histology traits	PPP2R5D	0	0	0	0	0	0	0	0	1	0	5528	NA	NA	-1	NA	NA	NA	NA	NA	NA	NA	NA	NA	NA	NA	NA	NA	-1	1	NA	2	NA	2	2	NA	NA	NA	NA	NA	NA	NA	-1	-2	NA	NA	NA	NA	1
high confidence association with progression towards HCC but not NAFLD histology traits	AAK1	0	0	0	0	0	0	0	0	1	0	22848	NA	NA	NA	1	NA	NA	NA	-3	NA	NA	1	1	NA	NA	NA	NA	2	NA	NA	-1	NA	NA	NA	-1	NA	NA	NA	NA	NA	NA	NA	NA	NA	NA	1	NA	1
high confidence association with progression towards HCC but not NAFLD histology traits	HSF2	0	0	0	0	0	0	0	0	1	0	3298	NA	-1	-1	NA	NA	NA	NA	NA	NA	NA	NA	NA	NA	NA	NA	NA	NA	NA	NA	1	NA	1	1	NA	NA	NA	NA	1	NA	NA	NA	-1	-1	NA	1	1	1
high confidence association with progression towards HCC but not NAFLD histology traits	ANXA2P3	0	0	0	0	0	0	0	0	1	0	305	NA	NA	NA	NA	NA	NA	NA	NA	1	NA	NA	NA	NA	NA	NA	NA	1	NA	NA	Not assayed	Not assayed	Not assayed	Not assayed	Not assayed	Not assayed	Not assayed	Not assayed	Not assayed	Not assayed	Not assayed	Not assayed	Not assayed	Not assayed	Not assayed	Not assayed	Not assayed	Not assayed
high confidence association with progression towards HCC but not NAFLD histology traits	CIZ1	0	0	0	0	0	0	0	0	1	0	25792	NA	NA	-2	-1	NA	NA	1	NA	NA	NA	NA	NA	NA	NA	NA	NA	NA	NA	NA	1	NA	NA	NA	NA	NA	NA	NA	NA	NA	NA	-1	NA	NA	NA	NA	NA	NA
high confidence association with progression towards HCC but not NAFLD histology traits	PRG2	1	0	0	0	0	0	0	0	1	0	5553	NA	NA	NA	NA	-1	NA	NA	NA	NA	-1	NA	NA	NA	NA	NA	NA	NA	NA	NA	NA	NA	NA	NA	NA	NA	NA	NA	-1	NA	NA	-1	NA	NA	NA	NA	NA	NA
high confidence association with progression towards HCC but not NAFLD histology traits	ZKSCAN3	0	0	0	0	0	0	0	0	1	0	80317	NA	NA	NA	NA	NA	NA	NA	NA	NA	NA	1	NA	1	NA	1	NA	1	NA	NA	1	NA	NA	NA	NA	NA	NA	NA	NA	NA	NA	NA	-1	-1	NA	NA	NA	1
high confidence association with progression towards HCC but not NAFLD histology traits	MMACHC	0	0	0	0	0	0	0	0	1	0	25974	NA	NA	NA	NA	NA	NA	NA	NA	-1	NA	NA	NA	NA	NA	NA	NA	NA	NA	NA	1	NA	1	NA	NA	NA	NA	NA	NA	NA	NA	NA	-1	NA	NA	NA	NA	NA
high confidence association with progression towards HCC but not NAFLD histology traits	NFYC	0	0	0	0	0	0	0	0	1	0	4802	NA	NA	NA	NA	NA	NA	NA	NA	NA	NA	NA	NA	NA	NA	NA	NA	-3	NA	NA	1	NA	1	NA	NA	NA	NA	NA	NA	NA	NA	NA	NA	NA	NA	NA	NA	1
high confidence association with progression towards HCC but not NAFLD histology traits	B3GALNT1	1	0	0	0	0	0	0	0	1	0	8706	NA	NA	NA	NA	NA	NA	NA	NA	NA	NA	1	1	1	NA	1	NA	2	NA	NA	NA	NA	NA	NA	NA	NA	NA	NA	NA	NA	NA	-2	NA	NA	-1	NA	NA	NA
high confidence association with progression towards HCC but not NAFLD histology traits	ARPC5	0	0	0	0	0	0	0	0	1	0	10092	NA	NA	NA	NA	NA	NA	NA	NA	NA	NA	1	1	1	NA	1	NA	NA	NA	NA	NA	NA	NA	NA	NA	NA	NA	NA	NA	NA	NA	NA	NA	NA	NA	NA	NA	NA
high confidence association with progression towards HCC but not NAFLD histology traits	RHOB	0	0	0	0	0	0	0	0	1	0	388	NA	NA	NA	NA	NA	NA	NA	1	-1	NA	NA	-1	NA	NA	NA	NA	-2	NA	NA	-1	NA	-1	-1	-1	NA	NA	NA	NA	NA	NA	NA	1	1	1	NA	NA	NA
high confidence association with progression towards HCC but not NAFLD histology traits	SLC39A14	1	0	0	0	0	0	0	0	1	0	23516	NA	NA	NA	NA	NA	NA	NA	NA	NA	NA	-1	-1	-1	NA	-1	NA	-2	NA	NA	-1	NA	NA	NA	NA	NA	NA	NA	NA	1	NA	NA	1	1	NA	NA	NA	NA
high confidence association with progression towards HCC but not NAFLD histology traits	SUN2	0	0	0	0	0	0	0	0	1	0	25777	NA	NA	NA	NA	NA	NA	NA	NA	NA	NA	-1	-1	-1	NA	-1	-1	-1	NA	NA	-1	NA	NA	NA	-1	NA	NA	NA	NA	NA	NA	NA	1	1	NA	NA	-1	NA
high confidence association with progression towards HCC but not NAFLD histology traits	GRPEL1	0	0	0	0	0	0	0	0	1	0	80273	NA	NA	NA	NA	NA	NA	NA	NA	NA	NA	-1	-1	-1	NA	-1	NA	-2	NA	NA	NA	NA	NA	NA	NA	NA	NA	NA	NA	NA	NA	NA	NA	NA	NA	NA	NA	NA
high confidence association with progression towards HCC but not NAFLD histology traits	AUTS2	0	0	0	0	0	0	0	0	1	0	26053	NA	NA	NA	NA	NA	-1	NA	NA	NA	NA	NA	NA	NA	NA	NA	NA	NA	NA	NA	NA	NA	NA	NA	NA	NA	NA	NA	NA	-1	NA	NA	-1	NA	NA	NA	NA	NA
high confidence association with progression towards HCC but not NAFLD histology traits	ZNF3	0	0	0	0	0	0	0	0	1	0	7551	NA	NA	NA	NA	NA	NA	NA	NA	NA	NA	NA	NA	NA	NA	NA	NA	NA	NA	NA	1	NA	1	1	NA	NA	NA	NA	NA	1	NA	-1	NA	NA	NA	NA	1	Inconsistent
high confidence association with progression towards HCC but not NAFLD histology traits	PHLPP1	0	0	0	0	0	0	0	0	1	0	23239	NA	NA	NA	NA	NA	NA	NA	NA	-1	NA	NA	-1	NA	NA	NA	NA	-1	-2	-1	NA	NA	NA	NA	NA	NA	NA	NA	NA	NA	NA	NA	NA	NA	NA	NA	NA	NA
high confidence association with progression towards HCC but not NAFLD histology traits	RND3	0	0	0	0	0	0	0	0	1	0	390	1	1	NA	NA	NA	NA	NA	NA	NA	NA	NA	NA	NA	NA	NA	NA	1	NA	NA	-1	NA	NA	NA	-1	-1	NA	NA	NA	NA	NA	NA	1	1	1	NA	NA	NA
high confidence association with progression towards HCC but not NAFLD histology traits	ANKS1A	0	0	0	0	0	0	0	0	1	0	23294	NA	NA	NA	NA	NA	NA	NA	NA	NA	NA	NA	NA	NA	NA	NA	-1	NA	NA	NA	NA	NA	NA	-1	NA	NA	NA	NA	NA	NA	NA	NA	NA	NA	NA	-1	-1	-1
high confidence association with progression towards HCC but not NAFLD histology traits	SORT1	0	0	0	0	0	0	0	0	1	0	6272	-1	NA	NA	NA	NA	NA	NA	-1	1	NA	NA	1	NA	-1	NA	NA	NA	NA	NA	NA	NA	NA	NA	NA	NA	NA	NA	NA	NA	NA	NA	NA	NA	NA	NA	NA	NA
high confidence association with progression towards HCC but not NAFLD histology traits	CBS	0	1	0	0	0	0	0	0	1	0	875	NA	NA	NA	NA	NA	NA	NA	NA	Not assayed	NA	-1	-1	-1	NA	-1	-1	-2	NA	NA	NA	NA	NA	NA	NA	NA	NA	NA	NA	NA	NA	NA	NA	NA	NA	NA	NA	NA
high confidence association with progression towards HCC but not NAFLD histology traits	DNAJB5	0	0	0	0	0	0	0	0	1	0	25822	NA	NA	NA	NA	NA	NA	NA	NA	NA	NA	NA	NA	NA	NA	NA	NA	NA	NA	NA	1	NA	NA	NA	NA	NA	NA	NA	NA	NA	NA	-1	NA	NA	NA	NA	NA	NA
high confidence association with progression towards HCC but not NAFLD histology traits	RRP1B	0	0	0	0	0	0	0	0	1	0	23076	1	NA	NA	NA	NA	NA	NA	NA	NA	NA	NA	NA	NA	NA	NA	NA	-1	NA	NA	NA	NA	NA	NA	NA	NA	NA	NA	NA	NA	NA	NA	NA	NA	NA	NA	NA	NA
high confidence association with progression towards HCC but not NAFLD histology traits	PXDC1	0	0	0	0	0	0	0	0	1	0	221749	NA	NA	NA	NA	NA	NA	NA	NA	NA	NA	NA	-1	-1	NA	NA	NA	NA	NA	NA	NA	NA	NA	NA	NA	NA	NA	NA	NA	NA	NA	NA	1	1	NA	NA	NA	NA
high confidence association with progression towards HCC but not NAFLD histology traits	CARS	0	0	0	0	0	0	0	0	1	0	833	NA	NA	NA	NA	NA	NA	NA	NA	NA	NA	NA	1	1	NA	NA	NA	NA	2	NA	NA	NA	NA	NA	NA	NA	NA	NA	NA	NA	NA	NA	NA	NA	NA	NA	NA	NA
high confidence association with progression towards HCC but not NAFLD histology traits	HRAS	0	0	0	0	0	0	0	0	1	0	3265	NA	NA	NA	NA	NA	NA	NA	NA	NA	NA	NA	NA	NA	NA	NA	NA	NA	NA	NA	1	NA	NA	NA	1	NA	NA	NA	NA	NA	NA	-1	NA	NA	NA	NA	NA	NA
high confidence association with progression towards HCC but not NAFLD histology traits	NFIB	0	0	0	0	0	0	0	0	1	0	4781	NA	NA	NA	NA	NA	-1	Inconsistent	NA	NA	NA	NA	NA	NA	NA	NA	NA	1	NA	NA	NA	NA	NA	NA	-1	-1	NA	NA	NA	NA	NA	NA	NA	NA	NA	NA	-1	NA
high confidence association with progression towards HCC but not NAFLD histology traits	RNF19B	0	0	0	0	0	0	0	0	1	0	127544	NA	NA	NA	NA	NA	NA	NA	NA	NA	NA	NA	NA	NA	NA	NA	NA	NA	NA	NA	NA	NA	NA	NA	NA	NA	NA	NA	NA	NA	NA	-1	NA	NA	NA	NA	NA	NA
high confidence association with progression towards HCC but not NAFLD histology traits	TSR3	0	0	0	0	0	0	0	0	1	0	115939	NA	NA	NA	NA	NA	NA	NA	-1	NA	NA	NA	NA	NA	NA	NA	-1	NA	1	NA	1	NA	NA	NA	1	NA	NA	NA	NA	NA	NA	NA	-1	NA	NA	NA	NA	-1
high confidence association with progression towards HCC but not NAFLD histology traits	OLFML2B	1	0	0	0	0	0	0	0	1	0	25903	NA	NA	NA	NA	NA	NA	1	NA	1	NA	NA	NA	NA	NA	NA	NA	NA	NA	1	NA	NA	NA	NA	NA	NA	NA	NA	NA	NA	NA	NA	NA	NA	NA	NA	NA	NA
high confidence association with progression towards HCC but not NAFLD histology traits	KDM6B	0	0	0	0	0	0	0	0	1	0	23135	NA	NA	NA	NA	NA	NA	NA	NA	NA	NA	NA	NA	NA	NA	NA	NA	NA	NA	NA	NA	NA	NA	NA	-1	NA	NA	NA	-1	NA	NA	-1	1	NA	NA	NA	NA	NA
high confidence association with progression towards HCC but not NAFLD histology traits	SRSF8	0	0	0	0	0	0	0	0	1	0	10929	NA	NA	NA	NA	NA	NA	NA	NA	NA	NA	NA	NA	NA	NA	NA	NA	1	NA	NA	NA	NA	NA	NA	NA	NA	NA	NA	NA	NA	NA	NA	NA	NA	NA	NA	NA	NA
high confidence association with progression towards HCC but not NAFLD histology traits	ZBTB20	0	0	0	0	0	0	0	0	1	0	26137	NA	NA	NA	NA	NA	NA	NA	NA	NA	NA	NA	NA	NA	NA	NA	NA	NA	NA	NA	-1	NA	NA	-1	-1	-1	NA	NA	NA	NA	NA	NA	1	1	1	-1	-1	NA
high confidence association with progression towards HCC but not NAFLD histology traits	KNOP1	0	0	0	0	0	0	0	0	1	0	400506	NA	NA	NA	NA	NA	NA	NA	NA	NA	NA	NA	1	NA	NA	NA	NA	NA	NA	NA	1	NA	1	1	NA	NA	NA	NA	NA	NA	NA	-1	-1	NA	NA	1	1	1
high confidence association with progression towards HCC but not NAFLD histology traits	FBXL7	0	0	0	0	0	0	0	0	1	0	23194	NA	NA	NA	NA	NA	NA	NA	NA	NA	NA	NA	NA	NA	NA	NA	NA	NA	NA	-1	NA	NA	NA	NA	NA	NA	NA	NA	NA	NA	NA	-1	NA	NA	NA	NA	NA	NA
high confidence association with progression towards HCC but not NAFLD histology traits	ZNF248	0	0	0	0	0	0	0	0	1	0	57209	NA	NA	NA	NA	NA	NA	NA	NA	NA	NA	NA	NA	NA	NA	NA	NA	NA	-1	-1	1	NA	1	NA	NA	NA	NA	NA	NA	NA	NA	NA	-1	NA	NA	NA	NA	NA
high confidence association with progression towards HCC but not NAFLD histology traits	SQLE	0	0	0	0	0	0	0	0	1	0	6713	NA	NA	NA	NA	1	NA	NA	NA	NA	NA	NA	NA	NA	NA	NA	NA	NA	4	-1	2	NA	1	2	2	2	NA	NA	1	-1	1	NA	-2	-2	NA	2	2	1
high confidence association with progression towards HCC but not NAFLD histology traits	ZKSCAN4	0	0	0	0	0	0	0	0	1	0	387032	NA	NA	NA	NA	-1	NA	NA	-1	NA	NA	NA	NA	NA	-1	NA	NA	NA	NA	NA	1	NA	NA	NA	1	NA	NA	NA	NA	NA	NA	NA	-1	-1	NA	NA	NA	NA
high confidence association with progression towards HCC but not NAFLD histology traits	CBR4	0	0	0	0	0	0	0	0	1	0	84869	1	NA	NA	NA	NA	NA	1	NA	-1	NA	NA	-1	NA	NA	NA	NA	NA	NA	NA	NA	NA	NA	NA	NA	NA	NA	NA	NA	NA	NA	NA	NA	NA	NA	NA	NA	NA
high confidence association with progression towards HCC but not NAFLD histology traits	INPP5B	0	0	0	0	0	0	0	0	1	0	3633	-1	-1	-1	NA	NA	NA	NA	NA	-1	-1	NA	NA	NA	NA	NA	-1	-1	NA	-1	NA	NA	NA	NA	NA	NA	NA	NA	NA	NA	NA	NA	NA	NA	NA	NA	NA	NA
high confidence association with progression towards HCC but not NAFLD histology traits	STARD5	0	0	0	0	0	0	0	0	1	0	80765	NA	NA	NA	1	NA	1	NA	-1	-2	NA	NA	NA	NA	NA	NA	-1	-1	NA	-1	1	NA	NA	1	NA	NA	NA	NA	NA	NA	NA	1	NA	NA	NA	1	1	1
high confidence association with progression towards HCC but not NAFLD histology traits	SLC25A42	0	0	0	0	0	0	0	0	1	0	284439	NA	NA	NA	NA	NA	NA	NA	NA	NA	NA	NA	NA	NA	NA	NA	NA	-2	-1	NA	2	NA	2	1	NA	NA	NA	NA	NA	NA	NA	NA	-2	-2	NA	1	2	2
high confidence association with progression towards HCC but not NAFLD histology traits	CD7	1	0	0	0	0	0	0	0	1	0	924	NA	NA	NA	NA	NA	NA	NA	1	NA	1	NA	NA	NA	NA	NA	NA	NA	NA	NA	1	NA	NA	NA	NA	NA	NA	NA	NA	NA	NA	NA	-1	NA	NA	NA	NA	NA
high confidence association with progression towards HCC but not NAFLD histology traits	MAPRE3	0	0	0	0	0	0	0	0	1	0	22924	NA	NA	NA	NA	NA	NA	NA	NA	NA	-1	NA	NA	NA	NA	NA	-1	NA	NA	NA	NA	NA	NA	NA	-1	NA	NA	NA	NA	NA	NA	NA	1	NA	NA	NA	NA	NA
high confidence association with progression towards HCC but not NAFLD histology traits	TPM3	0	0	0	0	0	0	0	0	1	0	7170	-1	-1	-1	NA	NA	NA	NA	NA	NA	NA	NA	NA	NA	NA	NA	NA	NA	NA	1	-1	NA	-1	NA	NA	NA	NA	NA	NA	NA	NA	Inconsistent	NA	NA	NA	NA	NA	NA
high confidence association with progression towards HCC but not NAFLD histology traits	STX6	0	0	0	0	0	0	0	0	1	0	10228	NA	NA	NA	NA	NA	NA	1	NA	NA	NA	NA	NA	NA	NA	NA	NA	2	1	NA	NA	NA	NA	NA	NA	NA	NA	NA	NA	NA	NA	-1	NA	NA	NA	NA	NA	NA
high confidence association with progression towards HCC but not NAFLD histology traits	TRAF3IP1	0	0	0	0	0	0	0	0	1	0	26146	NA	NA	NA	NA	NA	NA	NA	NA	NA	NA	NA	NA	NA	NA	NA	NA	1	NA	NA	1	NA	NA	NA	NA	NA	NA	NA	NA	NA	NA	-1	-1	-1	NA	NA	NA	NA
high confidence association with progression towards HCC but not NAFLD histology traits	GPR182	0	0	0	0	0	0	0	0	1	0	11318	NA	NA	NA	NA	NA	NA	NA	NA	NA	NA	NA	NA	NA	NA	NA	NA	NA	-1	NA	NA	NA	NA	NA	1	NA	NA	NA	NA	NA	NA	-1	NA	NA	NA	NA	NA	NA
high confidence association with progression towards HCC but not NAFLD histology traits	ADAMTS2	1	0	0	0	0	0	0	0	1	0	9509	NA	NA	NA	NA	-1	NA	NA	NA	1	NA	1	1	1	NA	1	1	1	NA	NA	NA	NA	NA	NA	NA	NA	NA	NA	NA	NA	NA	NA	NA	NA	NA	NA	NA	NA
high confidence association with progression towards HCC but not NAFLD histology traits	PDE3B	0	0	0	0	0	0	0	0	1	0	5140	NA	NA	NA	1	NA	NA	NA	NA	-1	NA	NA	NA	NA	NA	NA	NA	NA	NA	NA	NA	NA	NA	NA	NA	NA	NA	NA	NA	NA	NA	NA	NA	NA	NA	NA	NA	NA
high confidence association with progression towards HCC but not NAFLD histology traits	SLC46A3	0	0	0	0	0	0	0	0	1	0	283537	NA	NA	NA	NA	-1	NA	NA	NA	Not assayed	NA	NA	-1	NA	NA	NA	NA	NA	NA	NA	1	NA	1	1	NA	NA	NA	1	NA	NA	NA	NA	-1	-1	NA	1	1	1
high confidence association with progression towards HCC but not NAFLD histology traits	CEP131	0	0	0	0	0	0	0	0	1	0	22994	NA	NA	NA	NA	NA	NA	NA	NA	1	NA	NA	NA	NA	NA	NA	NA	NA	NA	NA	NA	NA	NA	NA	NA	NA	NA	NA	NA	-1	NA	NA	NA	NA	NA	NA	NA	NA
high confidence association with progression towards HCC but not NAFLD histology traits	MEGF8	0	0	0	0	0	0	0	0	1	0	1954	NA	NA	NA	NA	1	NA	NA	NA	Not assayed	NA	NA	NA	NA	NA	NA	NA	NA	NA	NA	2	NA	1	1	NA	NA	NA	1	NA	NA	NA	NA	-1	-1	NA	1	1	NA
high confidence association with progression towards HCC but not NAFLD histology traits	CALU	1	0	0	0	0	0	0	0	1	0	813	NA	NA	NA	NA	NA	NA	NA	NA	1	NA	NA	NA	NA	-1	NA	NA	2	NA	NA	-1	NA	NA	NA	NA	NA	NA	NA	NA	NA	NA	NA	NA	NA	NA	NA	NA	1
high confidence association with progression towards HCC but not NAFLD histology traits	MKL1	0	0	0	0	0	0	0	0	1	0	57591	NA	-1	NA	-1	NA	NA	-1	NA	1	NA	1	1	NA	NA	1	NA	-1	NA	NA	NA	NA	NA	NA	NA	NA	NA	NA	-1	NA	NA	-1	NA	NA	NA	NA	NA	NA
high confidence association with progression towards HCC but not NAFLD histology traits	ZNF674	0	0	0	0	0	0	0	0	1	0	641339	-1	NA	NA	NA	NA	NA	NA	NA	Not assayed	NA	NA	NA	NA	NA	NA	NA	NA	NA	NA	-1	NA	-1	-1	NA	NA	NA	NA	NA	NA	NA	NA	1	NA	NA	-1	-1	-1
high confidence association with progression towards HCC but not NAFLD histology traits	PELP1	0	0	0	0	0	0	0	0	1	0	27043	NA	NA	NA	NA	NA	NA	NA	NA	NA	NA	NA	NA	NA	NA	NA	NA	NA	NA	NA	NA	NA	NA	NA	NA	NA	NA	NA	NA	NA	NA	NA	NA	NA	NA	NA	NA	NA
high confidence association with progression towards HCC but not NAFLD histology traits	SZT2	0	0	0	0	0	0	0	0	1	0	23334	-1	NA	NA	NA	NA	NA	NA	NA	NA	NA	NA	NA	NA	NA	NA	NA	-2	NA	-1	NA	NA	NA	NA	NA	NA	NA	NA	NA	NA	NA	1	NA	NA	NA	NA	NA	NA
high confidence association with progression towards HCC but not NAFLD histology traits	FCF1	0	0	0	0	0	0	0	0	1	0	51077	NA	NA	NA	-1	NA	1	NA	1	Not assayed	NA	NA	NA	NA	NA	NA	NA	-1	NA	1	-1	NA	-1	NA	NA	NA	NA	NA	NA	NA	NA	NA	NA	NA	NA	NA	NA	NA
high confidence association with progression towards HCC but not NAFLD histology traits	BRMS1	0	0	0	0	0	0	0	0	1	0	25855	NA	NA	NA	NA	NA	NA	NA	NA	NA	NA	NA	1	NA	NA	NA	NA	NA	NA	NA	NA	NA	NA	NA	NA	NA	-1	NA	NA	NA	-1	NA	NA	NA	NA	-1	-1	-1
high confidence association with progression towards HCC but not NAFLD histology traits	TBC1D2B	0	0	0	0	0	0	0	0	1	0	23102	NA	NA	NA	NA	1	NA	NA	1	NA	NA	NA	NA	NA	NA	NA	NA	-1	NA	NA	NA	NA	NA	NA	NA	NA	NA	NA	NA	NA	NA	NA	NA	NA	NA	NA	NA	NA
high confidence association with progression towards HCC but not NAFLD histology traits	IGFALS	1	0	0	0	0	0	0	0	1	0	3483	NA	NA	NA	NA	NA	NA	NA	NA	-1	NA	-1	-1	-1	NA	-1	NA	-1	NA	-1	NA	NA	NA	NA	NA	NA	NA	NA	NA	NA	NA	NA	NA	NA	NA	NA	NA	-1
high confidence association with progression towards HCC but not NAFLD histology traits	FUS	0	0	0	0	0	0	0	0	1	0	2521	-1	NA	-1	NA	NA	NA	NA	NA	NA	NA	NA	NA	NA	NA	NA	NA	NA	NA	NA	NA	NA	NA	NA	NA	NA	NA	NA	NA	NA	NA	-1	NA	NA	NA	NA	NA	NA
high confidence association with progression towards HCC but not NAFLD histology traits	ZNF835	0	0	0	0	0	0	0	0	1	0	90485	NA	NA	NA	NA	NA	NA	NA	NA	NA	NA	NA	NA	NA	NA	NA	NA	NA	NA	-1	-1	NA	NA	NA	NA	NA	NA	NA	NA	NA	NA	NA	NA	NA	NA	NA	NA	NA
high confidence association with progression towards HCC but not NAFLD histology traits	CROCCP3	0	0	0	0	0	0	0	0	1	0	114819	NA	NA	NA	-1	NA	NA	NA	-1	NA	NA	NA	NA	NA	NA	NA	NA	NA	Not assayed	NA	NA	NA	NA	NA	NA	NA	NA	NA	NA	NA	NA	NA	NA	-1	NA	NA	NA	NA
high confidence association with progression towards HCC but not NAFLD histology traits	FUT3	0	0	0	0	0	0	0	0	1	0	2525	NA	NA	NA	NA	NA	NA	NA	NA	NA	NA	NA	NA	NA	NA	NA	NA	1	NA	NA	NA	NA	NA	NA	NA	NA	NA	NA	NA	NA	NA	1	NA	NA	NA	NA	NA	NA
high confidence association with progression towards HCC but not NAFLD histology traits	CPN2	1	1	0	0	0	0	0	0	1	0	1370	NA	NA	NA	NA	NA	NA	NA	NA	Not assayed	NA	NA	NA	NA	NA	NA	NA	NA	NA	NA	NA	NA	NA	NA	-1	NA	NA	NA	NA	2	NA	NA	NA	NA	NA	1	2	2
high confidence association with progression towards HCC but not NAFLD histology traits	PARVB	1	0	0	0	0	0	0	0	1	0	29780	1	NA	NA	1	NA	NA	-1	NA	1	NA	1	1	1	NA	1	1	-1	NA	NA	-1	NA	NA	NA	NA	NA	NA	NA	NA	NA	NA	NA	1	NA	NA	NA	NA	NA
high confidence association with progression towards HCC but not NAFLD histology traits	TGIF2	0	0	0	0	0	0	0	0	1	0	60436	NA	-1	NA	NA	NA	NA	NA	NA	NA	NA	NA	NA	NA	NA	NA	NA	NA	-1	NA	NA	NA	NA	NA	NA	NA	NA	NA	NA	NA	NA	-1	1	1	NA	NA	-1	NA
high confidence association with progression towards HCC but not NAFLD histology traits	NGDN	0	0	0	0	0	0	0	0	1	0	25983	NA	NA	NA	NA	NA	NA	NA	NA	NA	NA	NA	NA	NA	NA	NA	NA	NA	NA	NA	-1	NA	-1	NA	-1	NA	NA	NA	NA	NA	NA	NA	2	2	NA	NA	NA	NA
high confidence association with progression towards HCC but not NAFLD histology traits	SEC14L4	0	0	0	0	0	0	0	0	1	0	284904	NA	NA	NA	NA	NA	NA	NA	NA	NA	NA	NA	NA	NA	NA	NA	NA	NA	NA	NA	1	NA	1	1	NA	NA	NA	NA	1	NA	NA	NA	-1	-1	NA	1	1	1
high confidence association with progression towards HCC but not NAFLD histology traits	PIK3R4	0	0	0	0	0	0	0	0	1	0	30849	NA	NA	NA	1	NA	NA	NA	NA	-1	NA	NA	-1	NA	NA	NA	NA	-1	NA	NA	NA	NA	NA	NA	NA	NA	NA	NA	NA	NA	NA	NA	NA	NA	NA	NA	NA	NA
high confidence association with progression towards HCC but not NAFLD histology traits	TM6SF2	0	0	0	0	0	0	0	0	1	0	53345	NA	NA	NA	NA	1	NA	NA	NA	NA	NA	NA	NA	NA	NA	NA	NA	-2	NA	NA	3	NA	2	2	NA	NA	NA	1	NA	NA	NA	1	-3	-2	NA	2	2	2
high confidence association with progression towards HCC but not NAFLD histology traits	OSBPL10	0	0	0	0	0	0	0	0	1	0	114884	NA	NA	NA	NA	NA	-1	NA	-1	1	NA	NA	NA	NA	NA	NA	NA	1	NA	NA	NA	NA	NA	-1	NA	NA	NA	NA	NA	NA	NA	NA	1	NA	NA	NA	NA	-1
high confidence association with progression towards HCC but not NAFLD histology traits	CYB5A	0	0	0	0	0	0	0	0	1	0	1528	NA	NA	NA	NA	NA	NA	NA	NA	-1	NA	NA	NA	NA	NA	NA	NA	-4	NA	NA	NA	NA	NA	NA	NA	NA	NA	NA	NA	NA	NA	NA	NA	NA	NA	NA	1	NA
high confidence association with progression towards HCC but not NAFLD histology traits	HOMER2	0	0	0	0	0	0	0	0	1	0	9455	NA	NA	NA	NA	NA	NA	NA	NA	-2	NA	NA	-1	NA	NA	NA	-1	-2	NA	NA	NA	NA	NA	NA	2	NA	NA	NA	NA	NA	NA	NA	NA	NA	NA	NA	NA	NA
high confidence association with progression towards HCC but not NAFLD histology traits	VDAC1	0	0	0	0	0	0	0	0	1	0	7416	NA	NA	NA	NA	NA	NA	NA	NA	NA	NA	NA	NA	NA	NA	NA	NA	NA	NA	NA	NA	NA	NA	NA	NA	NA	NA	NA	NA	NA	NA	NA	NA	NA	NA	NA	NA	NA
high confidence association with progression towards HCC but not NAFLD histology traits	STAT2	0	0	0	0	0	0	0	0	1	0	6773	NA	NA	NA	NA	NA	NA	-1	NA	NA	NA	NA	NA	NA	NA	NA	-1	Inconsistent	NA	NA	1	NA	1	NA	NA	NA	NA	1	NA	NA	NA	NA	NA	NA	NA	NA	NA	NA
high confidence association with progression towards HCC but not NAFLD histology traits	SFXN3	0	0	0	0	0	0	0	0	1	0	81855	NA	NA	NA	NA	NA	NA	NA	NA	NA	NA	NA	NA	NA	NA	NA	NA	2	NA	NA	NA	NA	NA	NA	NA	NA	NA	NA	NA	NA	NA	NA	NA	NA	NA	NA	NA	NA
high confidence association with progression towards HCC but not NAFLD histology traits	UBE2NL	0	0	0	0	0	0	0	0	1	0	389898	NA	NA	NA	NA	NA	1	NA	NA	NA	NA	NA	NA	NA	NA	NA	NA	1	NA	NA	NA	NA	NA	NA	NA	NA	NA	NA	NA	NA	NA	NA	NA	NA	NA	NA	NA	NA
high confidence association with progression towards HCC but not NAFLD histology traits	C18orf25	0	0	0	0	0	0	0	0	1	0	147339	NA	NA	NA	2	NA	NA	NA	-1	NA	NA	NA	NA	NA	NA	NA	NA	NA	NA	NA	-1	NA	NA	NA	NA	NA	NA	NA	NA	NA	NA	NA	1	NA	NA	NA	NA	NA
high confidence association with progression towards HCC but not NAFLD histology traits	ERICH1	0	0	0	0	0	0	0	0	1	0	157697	NA	NA	NA	NA	NA	NA	NA	NA	-2	-1	NA	NA	NA	NA	NA	NA	-3	-2	NA	NA	NA	NA	NA	NA	NA	NA	-1	NA	NA	NA	NA	NA	NA	NA	NA	NA	NA
high confidence association with progression towards HCC but not NAFLD histology traits	ENAH	0	0	0	0	0	0	0	0	1	0	55740	NA	NA	NA	NA	NA	NA	NA	NA	NA	NA	NA	1	NA	NA	NA	NA	4	NA	NA	NA	NA	NA	NA	NA	NA	NA	NA	NA	NA	NA	-2	1	NA	NA	NA	NA	NA
high confidence association with progression towards HCC but not NAFLD histology traits	PPME1	0	0	0	0	0	0	0	0	1	0	51400	NA	NA	NA	NA	NA	NA	NA	NA	NA	NA	NA	NA	NA	NA	NA	NA	NA	NA	NA	NA	NA	NA	NA	NA	NA	NA	NA	NA	NA	NA	NA	NA	NA	NA	NA	NA	NA
high confidence association with progression towards HCC but not NAFLD histology traits	HSD17B12	0	0	0	0	0	0	0	0	1	0	51144	NA	NA	NA	NA	NA	NA	-1	NA	NA	1	NA	NA	NA	NA	NA	1	NA	1	NA	NA	NA	NA	NA	1	NA	NA	NA	NA	NA	NA	NA	NA	NA	NA	NA	1	NA
high confidence association with progression towards HCC but not NAFLD histology traits	FAM49B	0	0	0	0	0	0	0	0	1	0	51571	NA	NA	NA	NA	NA	NA	NA	NA	NA	NA	NA	NA	NA	-1	NA	NA	NA	NA	NA	NA	NA	NA	NA	NA	NA	NA	NA	NA	NA	NA	NA	NA	NA	NA	NA	NA	1
high confidence association with progression towards HCC but not NAFLD histology traits	CMTM6	0	0	0	0	0	0	0	0	1	0	54918	NA	NA	NA	NA	NA	NA	NA	NA	NA	NA	NA	NA	NA	NA	NA	1	1	NA	NA	NA	NA	NA	1	NA	NA	NA	1	NA	NA	NA	NA	NA	NA	NA	1	1	1
high confidence association with progression towards HCC but not NAFLD histology traits	VKORC1	1	0	0	0	0	0	0	0	1	0	79001	NA	NA	NA	NA	NA	NA	NA	NA	NA	NA	NA	NA	NA	NA	NA	NA	NA	NA	NA	NA	NA	NA	NA	NA	NA	NA	NA	NA	NA	NA	NA	NA	NA	NA	NA	1	NA
high confidence association with progression towards HCC but not NAFLD histology traits	CNOT6	0	0	0	0	0	0	0	0	1	0	57472	NA	NA	NA	NA	NA	NA	NA	NA	NA	NA	NA	NA	NA	NA	NA	NA	1	-1	NA	NA	NA	NA	NA	NA	NA	NA	NA	NA	NA	NA	NA	NA	NA	NA	NA	NA	NA
high confidence association with progression towards HCC but not NAFLD histology traits	DCTN4	0	0	0	0	0	0	0	0	1	0	51164	NA	NA	NA	NA	NA	NA	NA	NA	NA	NA	NA	NA	NA	NA	NA	NA	1	NA	1	NA	NA	NA	NA	1	NA	NA	NA	NA	NA	NA	NA	NA	NA	NA	NA	NA	NA
high confidence association with progression towards HCC but not NAFLD histology traits	C20orf27	0	0	0	0	0	0	0	0	1	0	54976	NA	1	NA	NA	NA	NA	NA	NA	NA	NA	NA	NA	NA	NA	NA	NA	-2	NA	NA	1	NA	NA	NA	NA	NA	NA	NA	NA	NA	NA	NA	NA	NA	NA	NA	NA	NA
high confidence association with progression towards HCC but not NAFLD histology traits	RBM22	0	0	0	0	0	0	0	0	1	0	55696	NA	NA	NA	NA	NA	NA	NA	NA	NA	NA	NA	NA	NA	NA	NA	NA	1	-1	NA	NA	NA	NA	-1	NA	NA	NA	NA	NA	NA	-1	NA	1	NA	NA	-1	-1	-1
high confidence association with progression towards HCC but not NAFLD histology traits	ZNF395	0	0	0	0	0	0	0	0	1	0	55893	-1	-1	NA	NA	NA	NA	NA	NA	Not assayed	Not assayed	Not assayed	Not assayed	Not assayed	Not assayed	Not assayed	Not assayed	-1	-2	Not assayed	NA	NA	NA	NA	NA	NA	NA	NA	NA	-1	NA	NA	NA	NA	NA	-1	-1	-1
high confidence association with progression towards HCC but not NAFLD histology traits	PQLC1	0	0	0	0	0	0	0	0	1	0	80148	NA	NA	NA	NA	NA	NA	NA	NA	NA	NA	NA	NA	NA	NA	NA	-1	NA	NA	NA	NA	NA	NA	-1	NA	NA	NA	NA	NA	-1	NA	NA	NA	NA	NA	NA	NA	NA
high confidence association with progression towards HCC but not NAFLD histology traits	MLPH	0	0	0	0	0	0	0	0	1	0	79083	NA	NA	NA	NA	NA	NA	NA	-1	NA	NA	NA	NA	NA	NA	NA	-1	-1	NA	NA	NA	NA	NA	NA	NA	NA	NA	NA	NA	NA	NA	NA	NA	NA	NA	NA	NA	NA
high confidence association with progression towards HCC but not NAFLD histology traits	FAM111A	0	0	0	0	0	0	0	0	1	0	63901	NA	NA	NA	1	NA	NA	NA	NA	1	NA	NA	NA	1	NA	1	NA	1	NA	NA	2	NA	2	NA	NA	NA	1	NA	NA	NA	NA	NA	-2	-1	NA	1	1	NA
high confidence association with progression towards HCC but not NAFLD histology traits	CKAP2	0	0	0	0	0	0	0	0	1	0	26586	NA	NA	NA	NA	NA	NA	NA	NA	NA	NA	NA	NA	1	NA	NA	1	1	NA	1	2	NA	2	1	NA	NA	NA	1	NA	NA	NA	NA	-2	-2	NA	1	1	1
high confidence association with progression towards HCC but not NAFLD histology traits	ANKZF1	0	0	0	0	0	0	0	0	1	0	55139	NA	NA	-1	NA	-1	NA	NA	-1	NA	-1	NA	NA	NA	NA	NA	-1	-1	-1	-1	2	NA	1	NA	Inconsistent	NA	NA	NA	NA	1	NA	NA	-2	-1	NA	NA	NA	NA
high confidence association with progression towards HCC but not NAFLD histology traits	FAM188A	0	0	0	0	0	0	0	0	1	0	80013	1	NA	NA	NA	NA	NA	NA	NA	NA	NA	NA	NA	NA	NA	NA	NA	NA	NA	-1	NA	NA	NA	NA	1	NA	NA	NA	NA	NA	NA	NA	NA	NA	NA	NA	NA	NA
high confidence association with progression towards HCC but not NAFLD histology traits	TACC3	0	0	0	0	0	0	0	0	1	0	10460	NA	NA	NA	NA	NA	NA	NA	NA	1	NA	NA	NA	1	NA	NA	NA	NA	NA	1	1	NA	NA	NA	NA	1	NA	NA	NA	NA	NA	NA	-1	NA	NA	NA	NA	NA
high confidence association with progression towards HCC but not NAFLD histology traits	MICAL1	0	0	0	0	0	0	0	0	1	0	64780	NA	1	NA	NA	NA	NA	1	NA	1	NA	1	1	1	NA	1	NA	NA	NA	1	NA	NA	NA	NA	NA	NA	NA	NA	NA	NA	NA	NA	NA	NA	NA	NA	NA	NA
high confidence association with progression towards HCC but not NAFLD histology traits	TVP23B	0	0	0	0	0	0	0	0	1	0	51030	NA	NA	NA	NA	NA	1	NA	NA	NA	Not assayed	Not assayed	Not assayed	Not assayed	Not assayed	Not assayed	Not assayed	NA	Not assayed	Not assayed	NA	NA	NA	NA	NA	NA	NA	NA	NA	NA	NA	NA	NA	NA	NA	NA	1	NA
high confidence association with progression towards HCC but not NAFLD histology traits	GID8	0	0	0	0	0	0	0	0	1	0	54994	NA	NA	-1	NA	-1	NA	NA	NA	NA	NA	NA	NA	NA	NA	NA	NA	-2	NA	NA	NA	NA	NA	NA	1	NA	NA	NA	NA	NA	NA	NA	-1	-1	NA	NA	NA	NA
high confidence association with progression towards HCC but not NAFLD histology traits	ARHGEF3	0	0	0	0	0	0	0	0	1	0	50650	NA	NA	NA	NA	NA	NA	NA	NA	1	NA	NA	NA	NA	-1	NA	NA	1	1	NA	NA	NA	NA	NA	NA	NA	NA	NA	NA	NA	NA	NA	NA	NA	NA	NA	NA	NA
high confidence association with progression towards HCC but not NAFLD histology traits	TMEM134	0	0	0	0	0	0	0	0	1	0	80194	NA	NA	NA	NA	NA	NA	NA	NA	NA	NA	NA	NA	NA	NA	NA	NA	NA	NA	NA	NA	NA	NA	NA	1	NA	NA	-1	NA	NA	NA	NA	NA	NA	NA	NA	NA	-1
high confidence association with progression towards HCC but not NAFLD histology traits	DHX35	0	0	0	0	0	0	0	0	1	0	60625	NA	NA	NA	NA	NA	NA	NA	NA	NA	-1	NA	NA	NA	NA	NA	NA	NA	-1	NA	NA	NA	NA	NA	NA	NA	NA	NA	NA	NA	NA	NA	NA	NA	NA	NA	NA	NA
high confidence association with progression towards HCC but not NAFLD histology traits	NUDT2	0	0	0	0	0	0	0	0	1	0	318	NA	NA	NA	NA	NA	NA	NA	NA	NA	NA	NA	NA	NA	NA	NA	NA	NA	NA	NA	NA	NA	NA	NA	2	NA	NA	NA	NA	NA	NA	NA	-2	-2	-2	NA	NA	NA
high confidence association with progression towards HCC but not NAFLD histology traits	IER5	0	0	0	0	0	0	0	0	1	0	51278	NA	NA	NA	NA	NA	NA	NA	NA	NA	NA	NA	NA	NA	NA	NA	NA	1	1	NA	NA	NA	NA	NA	NA	NA	NA	NA	NA	NA	NA	-1	1	1	NA	NA	NA	NA
high confidence association with progression towards HCC but not NAFLD histology traits	PLEKHF2	0	0	0	0	0	0	0	0	1	0	79666	NA	NA	NA	1	NA	NA	NA	NA	NA	NA	NA	NA	NA	NA	NA	1	NA	NA	NA	NA	NA	NA	NA	1	NA	NA	NA	NA	NA	NA	-1	NA	NA	NA	1	NA	NA
high confidence association with progression towards HCC but not NAFLD histology traits	CHCHD7	0	0	0	0	0	0	0	0	1	0	79145	NA	NA	NA	NA	NA	NA	NA	NA	NA	NA	NA	NA	NA	NA	NA	NA	-1	NA	NA	NA	NA	NA	NA	NA	NA	NA	NA	NA	NA	NA	NA	NA	NA	NA	NA	NA	NA
high confidence association with progression towards HCC but not NAFLD histology traits	MUC13	1	0	0	0	0	0	0	0	1	0	56667	NA	NA	NA	NA	NA	NA	1	NA	1	NA	NA	NA	NA	NA	NA	NA	1	NA	1	NA	NA	NA	NA	NA	NA	NA	NA	NA	NA	NA	NA	NA	NA	NA	NA	NA	NA
high confidence association with progression towards HCC but not NAFLD histology traits	GINS3	0	0	0	0	0	0	0	0	1	0	64785	NA	NA	NA	NA	NA	NA	NA	-1	NA	NA	1	NA	NA	NA	1	NA	1	NA	NA	NA	NA	NA	NA	NA	NA	NA	NA	NA	NA	NA	NA	NA	NA	NA	1	NA	1
high confidence association with progression towards HCC but not NAFLD histology traits	KIF20A	0	0	0	0	0	0	0	0	1	0	10112	NA	NA	NA	NA	NA	NA	NA	NA	NA	NA	1	1	NA	NA	1	NA	NA	NA	1	1	NA	NA	1	NA	NA	NA	NA	NA	NA	NA	NA	NA	NA	NA	1	1	NA
high confidence association with progression towards HCC but not NAFLD histology traits	COQ6	1	0	0	0	0	0	0	0	1	0	51004	NA	NA	NA	NA	NA	NA	NA	NA	NA	NA	NA	NA	NA	NA	NA	NA	NA	1	NA	NA	NA	NA	NA	NA	NA	NA	NA	NA	NA	NA	NA	NA	NA	NA	NA	NA	1
high confidence association with progression towards HCC but not NAFLD histology traits	SMYD3	0	0	0	0	0	0	0	0	1	0	64754	NA	NA	NA	NA	1	NA	NA	NA	NA	NA	NA	NA	NA	NA	NA	NA	NA	1	-1	1	NA	NA	NA	1	NA	NA	NA	NA	NA	NA	NA	-1	NA	NA	NA	NA	-1
high confidence association with progression towards HCC but not NAFLD histology traits	C11orf71	0	0	0	0	0	0	0	0	1	0	54494	1	1	1	1	NA	NA	NA	NA	-1	1	NA	-1	NA	NA	-1	NA	-2	NA	NA	NA	NA	NA	NA	1	NA	NA	NA	NA	NA	NA	NA	NA	NA	NA	NA	NA	NA
high confidence association with progression towards HCC but not NAFLD histology traits	DALRD3	0	0	0	0	0	0	0	0	1	0	55152	NA	NA	NA	NA	NA	NA	NA	-1	NA	NA	NA	NA	NA	NA	NA	NA	NA	NA	NA	1	NA	NA	1	NA	NA	1	NA	NA	NA	1	NA	NA	NA	NA	1	1	1
high confidence association with progression towards HCC but not NAFLD histology traits	SPCS3	0	0	0	0	0	0	0	0	1	0	60559	NA	NA	-1	NA	NA	NA	NA	NA	NA	NA	NA	NA	NA	NA	NA	NA	NA	NA	NA	NA	NA	NA	NA	NA	NA	NA	NA	NA	NA	NA	NA	NA	NA	NA	NA	1	NA
high confidence association with progression towards HCC but not NAFLD histology traits	FNDC4	0	0	0	0	0	0	0	0	1	0	64838	NA	NA	NA	NA	NA	NA	NA	NA	NA	NA	NA	NA	NA	NA	NA	NA	NA	NA	NA	-1	NA	NA	NA	NA	NA	NA	NA	NA	NA	NA	NA	1	1	NA	NA	NA	NA
high confidence association with progression towards HCC but not NAFLD histology traits	MLYCD	0	0	0	0	0	0	0	0	1	0	23417	NA	NA	NA	NA	NA	NA	NA	NA	-1	NA	-1	-1	-1	NA	-1	NA	-1	NA	NA	1	NA	NA	NA	1	NA	NA	NA	NA	NA	NA	NA	-1	NA	NA	NA	NA	NA
high confidence association with progression towards HCC but not NAFLD histology traits	TRMT11	0	0	0	0	0	0	0	0	1	0	60487	NA	NA	NA	NA	NA	NA	NA	NA	-1	-1	NA	NA	NA	NA	NA	NA	NA	NA	NA	-3	NA	-1	NA	-2	NA	NA	NA	-1	NA	NA	NA	2	3	NA	NA	-1	NA
high confidence association with progression towards HCC but not NAFLD histology traits	PLSCR4	0	0	0	0	0	0	0	0	1	0	57088	NA	NA	NA	NA	NA	NA	NA	NA	NA	NA	-1	-1	-1	NA	-1	NA	NA	NA	NA	NA	NA	NA	NA	NA	NA	NA	NA	NA	NA	NA	NA	NA	1	NA	NA	NA	NA
high confidence association with progression towards HCC but not NAFLD histology traits	C9orf40	0	0	0	0	0	0	0	0	1	0	55071	NA	NA	NA	NA	NA	NA	NA	NA	Not assayed	1	NA	NA	NA	NA	NA	NA	NA	NA	NA	1	NA	NA	1	NA	NA	NA	NA	NA	NA	NA	NA	-1	-1	-1	1	1	1
high confidence association with progression towards HCC but not NAFLD histology traits	CTBS	1	0	0	0	0	0	0	0	1	0	1486	NA	NA	NA	NA	NA	NA	NA	NA	-1	NA	NA	-1	NA	NA	NA	NA	NA	NA	NA	NA	NA	NA	NA	NA	NA	NA	NA	NA	NA	NA	NA	NA	NA	NA	NA	NA	NA
high confidence association with progression towards HCC but not NAFLD histology traits	EHD3	0	0	0	0	0	0	0	0	1	0	30845	NA	NA	NA	NA	NA	NA	NA	1	NA	NA	NA	-1	NA	NA	NA	NA	-3	NA	NA	1	NA	1	NA	NA	NA	NA	NA	NA	NA	NA	NA	NA	NA	NA	NA	NA	NA
high confidence association with progression towards HCC but not NAFLD histology traits	PIP4K2C	0	0	0	0	0	0	0	0	1	0	79837	NA	NA	NA	NA	NA	NA	NA	NA	NA	NA	NA	NA	NA	NA	NA	NA	NA	NA	1	1	NA	1	NA	NA	NA	NA	NA	NA	NA	NA	NA	-1	NA	NA	NA	NA	1
high confidence association with progression towards HCC but not NAFLD histology traits	HEATR6	0	0	0	0	0	0	0	0	1	0	63897	NA	NA	NA	NA	-1	NA	NA	-1	1	NA	NA	NA	NA	NA	NA	NA	NA	NA	NA	1	NA	NA	NA	NA	NA	NA	NA	NA	NA	NA	NA	NA	NA	NA	NA	NA	NA
high confidence association with progression towards HCC but not NAFLD histology traits	POLR1E	0	0	0	0	0	0	0	0	1	0	64425	NA	NA	NA	NA	NA	NA	NA	NA	NA	NA	NA	NA	NA	NA	NA	NA	NA	NA	NA	NA	NA	NA	-1	NA	NA	NA	-1	NA	NA	NA	-1	NA	NA	NA	-1	-1	-1
high confidence association with progression towards HCC but not NAFLD histology traits	MIS18A	0	0	0	0	0	0	0	0	1	0	54069	NA	NA	NA	NA	NA	NA	NA	NA	Not assayed	NA	NA	1	1	NA	1	1	NA	NA	1	1	NA	NA	NA	1	NA	NA	NA	NA	NA	NA	-1	NA	NA	NA	NA	NA	NA
high confidence association with progression towards HCC but not NAFLD histology traits	ZCCHC2	0	0	0	0	0	0	0	0	1	0	54877	NA	NA	NA	NA	NA	NA	NA	NA	NA	NA	NA	-1	NA	NA	NA	NA	NA	NA	NA	NA	NA	NA	NA	NA	NA	NA	NA	NA	NA	NA	NA	NA	NA	NA	NA	NA	1
high confidence association with progression towards HCC but not NAFLD histology traits	C1orf35	0	0	0	0	0	0	0	0	1	0	79169	NA	NA	NA	NA	-1	NA	NA	-1	-1	NA	NA	NA	NA	NA	NA	NA	-1	NA	NA	1	NA	1	NA	NA	NA	NA	NA	NA	NA	NA	-1	NA	NA	NA	NA	NA	NA
high confidence association with progression towards HCC but not NAFLD histology traits	TMEM184C	0	0	0	0	0	0	0	0	1	0	55751	-1	NA	NA	NA	NA	NA	NA	NA	NA	NA	NA	NA	NA	NA	NA	NA	NA	NA	NA	NA	NA	1	NA	NA	NA	NA	NA	NA	NA	NA	-1	-1	NA	NA	NA	NA	NA
high confidence association with progression towards HCC but not NAFLD histology traits	PID1	0	0	0	0	0	0	0	0	1	0	55022	NA	NA	-1	NA	NA	NA	NA	NA	-1	NA	NA	NA	NA	NA	NA	NA	-2	NA	NA	NA	NA	NA	NA	NA	NA	NA	NA	NA	NA	NA	NA	NA	NA	NA	NA	NA	1
high confidence association with progression towards HCC but not NAFLD histology traits	MYBBP1A	0	0	0	0	0	0	0	0	1	0	10514	NA	NA	NA	NA	NA	NA	NA	NA	NA	NA	NA	NA	NA	NA	NA	NA	NA	NA	NA	NA	NA	NA	NA	NA	NA	NA	NA	NA	NA	NA	-1	NA	NA	NA	NA	NA	NA
high confidence association with progression towards HCC but not NAFLD histology traits	HSD17B14	0	0	0	0	0	0	0	0	1	0	51171	NA	NA	NA	NA	NA	NA	NA	NA	-1	NA	NA	-1	NA	NA	NA	NA	-4	NA	NA	NA	NA	NA	NA	1	NA	NA	NA	NA	-1	NA	NA	NA	NA	NA	NA	NA	-1
high confidence association with progression towards HCC but not NAFLD histology traits	KLHL2	0	0	0	0	0	0	0	0	1	0	11275	NA	NA	NA	NA	NA	NA	NA	NA	-1	NA	NA	NA	NA	NA	NA	NA	NA	NA	NA	NA	NA	NA	NA	NA	NA	NA	NA	NA	NA	NA	NA	NA	NA	NA	NA	NA	NA
high confidence association with progression towards HCC but not NAFLD histology traits	ATG2B	0	0	0	0	0	0	0	0	1	0	55102	NA	NA	NA	NA	NA	NA	NA	NA	NA	-1	NA	-2	NA	NA	NA	NA	NA	-4	-2	NA	NA	NA	NA	NA	NA	NA	NA	NA	NA	NA	NA	NA	1	NA	NA	NA	NA
high confidence association with progression towards HCC but not NAFLD histology traits	TFB1M	0	0	0	0	0	0	0	0	1	0	51106	-1	NA	NA	NA	NA	NA	NA	NA	NA	NA	NA	NA	NA	NA	NA	NA	NA	NA	NA	1	NA	NA	NA	NA	NA	NA	NA	NA	NA	NA	NA	-1	NA	NA	NA	NA	NA
high confidence association with progression towards HCC but not NAFLD histology traits	LIPG	1	0	0	0	0	0	0	0	1	0	9388	NA	NA	NA	NA	NA	NA	NA	NA	-1	-1	NA	NA	NA	NA	NA	NA	-1	NA	NA	NA	NA	NA	NA	NA	NA	NA	NA	NA	NA	NA	NA	NA	NA	NA	NA	NA	NA
high confidence association with progression towards HCC but not NAFLD histology traits	MACROD1	0	0	0	0	0	0	0	0	1	0	28992	NA	NA	NA	NA	NA	NA	NA	NA	-1	NA	NA	NA	NA	NA	NA	NA	NA	NA	NA	NA	NA	NA	NA	NA	NA	NA	NA	NA	NA	NA	NA	NA	NA	NA	NA	NA	NA
high confidence association with progression towards HCC but not NAFLD histology traits	TMEM160	0	0	0	0	0	0	0	0	1	0	54958	NA	NA	NA	NA	NA	NA	NA	NA	NA	1	NA	NA	NA	NA	NA	NA	NA	NA	NA	1	NA	1	NA	NA	NA	NA	NA	NA	NA	NA	NA	-1	NA	NA	NA	1	NA
high confidence association with progression towards HCC but not NAFLD histology traits	GEMIN8	0	0	0	0	0	0	0	0	1	0	54960	NA	NA	NA	NA	NA	NA	NA	NA	Not assayed	-1	NA	NA	NA	NA	NA	NA	NA	NA	NA	NA	NA	NA	NA	NA	NA	NA	NA	NA	NA	NA	NA	NA	NA	NA	NA	NA	NA
high confidence association with progression towards HCC but not NAFLD histology traits	CDC37L1	0	0	0	0	0	0	0	0	1	0	55664	NA	NA	NA	NA	NA	NA	NA	NA	-1	NA	NA	NA	NA	NA	NA	NA	NA	NA	NA	-1	NA	-1	-1	NA	NA	NA	NA	NA	NA	NA	NA	1	1	NA	-1	-1	-1
high confidence association with progression towards HCC but not NAFLD histology traits	EXOC2	0	0	0	0	0	0	0	0	1	0	55770	NA	NA	NA	NA	NA	NA	NA	NA	NA	NA	NA	NA	NA	NA	NA	NA	1	NA	NA	1	NA	NA	NA	NA	NA	NA	NA	NA	NA	NA	NA	NA	NA	NA	NA	NA	NA
high confidence association with progression towards HCC but not NAFLD histology traits	SLAMF8	0	0	0	0	0	0	0	0	1	0	56833	NA	NA	NA	NA	NA	NA	NA	NA	Not assayed	NA	NA	1	NA	NA	NA	NA	1	NA	1	NA	NA	NA	NA	NA	NA	1	NA	NA	NA	1	NA	NA	NA	NA	1	NA	NA
high confidence association with progression towards HCC but not NAFLD histology traits	TMEM45A	0	0	0	0	0	0	0	0	1	0	55076	NA	NA	NA	NA	NA	NA	NA	NA	NA	NA	-1	-1	NA	NA	-1	NA	1	NA	NA	NA	NA	NA	NA	NA	NA	NA	NA	NA	NA	NA	NA	NA	NA	NA	NA	NA	NA
high confidence association with progression towards HCC but not NAFLD histology traits	ACBD4	0	0	0	0	0	0	0	0	1	0	79777	NA	NA	NA	NA	NA	NA	NA	NA	NA	NA	NA	NA	NA	NA	NA	NA	-1	NA	NA	1	NA	NA	NA	1	NA	NA	NA	NA	-1	NA	NA	-1	NA	NA	NA	NA	NA
high confidence association with progression towards HCC but not NAFLD histology traits	SCARA3	0	0	0	0	0	0	0	0	1	0	51435	NA	NA	NA	NA	NA	NA	NA	NA	NA	NA	NA	NA	NA	NA	NA	NA	NA	NA	NA	-1	NA	NA	NA	NA	NA	NA	NA	NA	NA	NA	NA	NA	NA	NA	NA	NA	-1
high confidence association with progression towards HCC but not NAFLD histology traits	FAT4	0	0	0	0	0	0	0	0	1	0	79633	NA	NA	NA	NA	NA	NA	1	NA	NA	NA	NA	NA	NA	NA	NA	NA	1	NA	NA	NA	NA	NA	NA	NA	NA	NA	NA	NA	NA	NA	NA	NA	NA	NA	NA	NA	NA
high confidence association with progression towards HCC but not NAFLD histology traits	C4orf19	0	0	0	0	0	0	0	0	1	0	55286	NA	NA	NA	NA	NA	NA	NA	NA	NA	NA	NA	-1	-1	NA	NA	NA	NA	NA	-1	NA	NA	NA	NA	NA	NA	NA	NA	NA	NA	NA	NA	NA	NA	NA	NA	NA	NA
high confidence association with progression towards HCC but not NAFLD histology traits	TMEM53	0	0	0	0	0	0	0	0	1	0	79639	NA	-1	NA	NA	NA	NA	NA	NA	NA	NA	NA	NA	NA	NA	NA	NA	-2	NA	NA	NA	NA	NA	NA	1	NA	NA	NA	NA	NA	NA	NA	NA	NA	NA	NA	NA	NA
high confidence association with progression towards HCC but not NAFLD histology traits	SEC61A2	0	0	0	0	0	0	0	0	1	0	55176	NA	NA	1	NA	NA	NA	NA	NA	-1	NA	NA	-1	NA	NA	-1	NA	-3	NA	-1	1	NA	NA	NA	NA	NA	NA	NA	NA	NA	NA	NA	-1	NA	NA	1	NA	1
high confidence association with progression towards HCC but not NAFLD histology traits	ZNF16	0	0	0	0	0	0	0	0	1	0	7564	NA	NA	NA	-1	NA	NA	NA	NA	NA	NA	NA	NA	NA	NA	NA	NA	NA	-1	NA	NA	NA	NA	NA	1	NA	NA	NA	NA	NA	NA	NA	NA	NA	NA	NA	-1	-1
high confidence association with progression towards HCC but not NAFLD histology traits	KCNK5	0	0	0	0	0	0	0	0	1	0	8645	-1	NA	NA	NA	NA	NA	NA	NA	NA	NA	NA	NA	NA	NA	NA	NA	NA	NA	NA	1	NA	NA	NA	1	NA	NA	NA	NA	NA	NA	NA	-1	-1	NA	NA	NA	NA
high confidence association with progression towards HCC but not NAFLD histology traits	TTPAL	0	0	0	0	0	0	0	0	1	0	79183	NA	NA	NA	NA	NA	NA	NA	NA	-1	NA	NA	NA	NA	NA	NA	NA	-1	2	NA	2	NA	NA	NA	NA	NA	NA	NA	NA	NA	NA	NA	-2	NA	NA	NA	2	1
high confidence association with progression towards HCC but not NAFLD histology traits	ZSCAN16	0	0	0	0	0	0	0	0	1	0	80345	NA	NA	NA	NA	NA	NA	NA	NA	NA	NA	NA	NA	NA	NA	NA	NA	1	NA	NA	NA	NA	NA	NA	NA	NA	NA	NA	NA	NA	NA	NA	NA	NA	NA	NA	NA	NA
high confidence association with progression towards HCC but not NAFLD histology traits	SEMA3G	1	0	0	0	0	0	0	0	1	0	56920	NA	NA	NA	NA	NA	NA	NA	NA	1	NA	NA	1	NA	NA	NA	NA	1	NA	NA	NA	NA	NA	NA	NA	-1	NA	NA	NA	NA	NA	NA	NA	NA	NA	NA	NA	NA
high confidence association with progression towards HCC but not NAFLD histology traits	SHPK	0	0	0	0	0	0	0	0	1	0	23729	NA	NA	NA	NA	NA	NA	NA	NA	Not assayed	Not assayed	Not assayed	Not assayed	Not assayed	Not assayed	Not assayed	Not assayed	NA	NA	Not assayed	NA	NA	NA	NA	NA	NA	NA	NA	NA	NA	NA	NA	NA	NA	NA	NA	NA	NA
high confidence association with progression towards HCC but not NAFLD histology traits	TREM2	1	0	0	0	0	0	0	0	1	0	54209	NA	NA	NA	NA	NA	NA	NA	NA	1	NA	1	1	1	NA	1	NA	1	NA	1	1	NA	1	1	NA	NA	NA	NA	NA	NA	NA	NA	-1	-1	NA	NA	1	NA
high confidence association with progression towards HCC but not NAFLD histology traits	CCDC93	0	0	0	0	0	0	0	0	1	0	54520	NA	1	NA	NA	NA	NA	NA	NA	Not assayed	NA	NA	NA	NA	NA	NA	NA	NA	NA	NA	1	NA	NA	NA	NA	NA	NA	NA	NA	NA	NA	NA	-1	NA	NA	NA	NA	NA
high confidence association with progression towards HCC but not NAFLD histology traits	ZNF419	1	0	0	0	0	0	0	0	1	0	79744	NA	NA	NA	NA	NA	NA	NA	NA	Not assayed	NA	NA	NA	NA	NA	NA	NA	NA	-2	-1	NA	NA	NA	NA	1	NA	NA	NA	NA	NA	NA	NA	NA	NA	NA	NA	NA	-1
high confidence association with progression towards HCC but not NAFLD histology traits	RCAN3	0	0	0	0	0	0	0	0	1	0	11123	NA	NA	NA	NA	NA	NA	NA	NA	NA	NA	1	1	1	NA	1	1	2	NA	1	NA	NA	NA	NA	NA	NA	NA	NA	NA	NA	NA	NA	NA	NA	NA	NA	NA	NA
high confidence association with progression towards HCC but not NAFLD histology traits	CABYR	0	0	0	0	0	0	0	0	1	0	26256	NA	NA	NA	NA	NA	NA	NA	NA	1	NA	NA	1	NA	NA	NA	NA	NA	NA	NA	NA	NA	NA	NA	-1	NA	NA	1	NA	NA	NA	NA	NA	NA	NA	NA	NA	1
high confidence association with progression towards HCC but not NAFLD histology traits	KLHL12	0	0	0	0	0	0	0	0	1	0	59349	NA	NA	NA	1	NA	NA	NA	NA	NA	NA	NA	NA	NA	NA	NA	NA	NA	NA	NA	1	NA	1	NA	1	NA	NA	NA	NA	NA	NA	NA	-1	NA	NA	NA	NA	NA
high confidence association with progression towards HCC but not NAFLD histology traits	ZNF334	0	0	0	0	0	0	0	0	1	0	55713	NA	NA	NA	1	NA	NA	NA	-1	NA	NA	NA	NA	NA	NA	NA	NA	NA	NA	NA	NA	NA	NA	NA	NA	NA	NA	NA	NA	NA	NA	1	NA	NA	NA	NA	NA	NA
high confidence association with progression towards HCC but not NAFLD histology traits	ACSM5	0	1	0	0	0	0	0	0	1	0	54988	NA	NA	NA	NA	NA	NA	NA	NA	-4	NA	-1	-1	-1	NA	-1	NA	-1	NA	NA	NA	NA	NA	NA	NA	NA	NA	NA	NA	NA	NA	NA	NA	NA	NA	NA	NA	NA
high confidence association with progression towards HCC but not NAFLD histology traits	KDM8	0	1	0	0	0	0	0	0	1	0	79831	NA	NA	NA	NA	NA	NA	NA	NA	NA	NA	NA	-2	NA	NA	NA	NA	-1	NA	-2	1	NA	1	NA	NA	NA	NA	NA	NA	NA	NA	NA	NA	NA	NA	NA	NA	NA
high confidence association with progression towards HCC but not NAFLD histology traits	CNTLN	0	0	0	0	0	0	0	0	1	0	54875	NA	NA	NA	NA	NA	NA	NA	NA	Not assayed	NA	NA	-1	NA	NA	NA	NA	NA	NA	-1	1	NA	NA	1	NA	NA	NA	NA	1	NA	NA	NA	-1	-1	NA	1	1	1
high confidence association with progression towards HCC but not NAFLD histology traits	ZC3HAV1	0	0	0	0	0	0	0	0	1	0	56829	NA	NA	NA	NA	NA	NA	NA	NA	NA	NA	NA	NA	NA	NA	NA	1	NA	NA	NA	NA	NA	NA	1	-2	NA	NA	1	NA	1	NA	NA	-1	NA	NA	1	1	1
high confidence association with progression towards HCC but not NAFLD histology traits	GNA14	0	0	0	0	0	0	0	0	1	0	9630	NA	NA	NA	NA	NA	NA	NA	NA	NA	-1	NA	NA	NA	NA	NA	NA	NA	NA	NA	NA	NA	NA	NA	NA	NA	NA	NA	NA	NA	NA	NA	NA	NA	NA	NA	NA	NA
high confidence association with progression towards HCC but not NAFLD histology traits	ALDH8A1	0	0	0	0	0	0	0	0	1	0	64577	NA	NA	NA	NA	NA	NA	NA	NA	-2	NA	NA	-1	NA	NA	NA	NA	NA	NA	-1	NA	NA	NA	1	1	NA	NA	NA	NA	NA	NA	NA	-2	NA	NA	2	2	Inconsistent
high confidence association with progression towards HCC but not NAFLD histology traits	EPB41L4B	0	0	0	0	0	0	0	0	1	0	54566	NA	NA	NA	NA	NA	1	NA	NA	-1	NA	NA	-1	NA	NA	-1	NA	-3	NA	NA	NA	NA	NA	NA	NA	NA	NA	NA	NA	NA	NA	NA	NA	NA	NA	NA	NA	NA
high confidence association with progression towards HCC but not NAFLD histology traits	CDHR2	0	0	0	0	0	0	0	0	1	0	54825	NA	NA	-1	NA	NA	NA	NA	NA	NA	NA	1	1	1	NA	1	1	NA	NA	-1	1	NA	1	1	NA	NA	NA	NA	NA	NA	NA	NA	-1	NA	NA	NA	1	1
high confidence association with progression towards HCC but not NAFLD histology traits	STEAP4	0	0	0	0	0	0	0	0	1	0	79689	NA	NA	NA	NA	NA	NA	NA	NA	NA	NA	NA	NA	NA	NA	NA	NA	1	NA	NA	-1	NA	NA	NA	NA	NA	NA	NA	NA	NA	NA	NA	NA	NA	NA	NA	NA	1
high confidence association with progression towards HCC but not NAFLD histology traits	KLHL7	0	0	0	0	0	0	0	0	1	0	55975	NA	NA	NA	NA	NA	NA	-1	NA	NA	NA	NA	NA	NA	NA	NA	NA	NA	NA	NA	1	NA	1	NA	2	NA	NA	NA	NA	NA	NA	-1	-1	-1	NA	NA	1	NA
high confidence association with progression towards HCC but not NAFLD histology traits	LRRC19	0	0	0	0	0	0	0	0	1	0	64922	NA	NA	NA	NA	NA	NA	NA	NA	NA	NA	NA	NA	NA	NA	NA	NA	NA	NA	NA	1	NA	NA	NA	NA	NA	NA	NA	NA	-1	NA	-1	NA	NA	NA	NA	NA	NA
high confidence association with progression towards HCC but not NAFLD histology traits	SIRPG	0	0	0	0	0	0	0	0	1	0	55423	NA	NA	NA	NA	NA	-1	NA	NA	2	NA	NA	1	NA	NA	NA	NA	NA	NA	1	NA	NA	NA	1	-1	NA	NA	1	NA	NA	NA	NA	NA	NA	NA	NA	NA	1
high confidence association with progression towards HCC but not NAFLD histology traits	HAMP	1	1	0	0	0	0	0	0	1	0	57817	NA	NA	NA	NA	NA	NA	NA	NA	NA	NA	NA	NA	NA	-1	NA	NA	NA	2	NA	-1	NA	-1	-1	NA	NA	-1	-1	-1	NA	-1	NA	NA	NA	NA	NA	NA	NA
high confidence association with progression towards HCC but not NAFLD histology traits	BCAS4	0	0	0	0	0	0	0	0	1	0	55653	NA	NA	NA	NA	NA	NA	NA	NA	1	1	NA	NA	NA	NA	NA	NA	NA	NA	NA	1	NA	1	NA	1	NA	NA	NA	NA	NA	NA	NA	NA	-1	NA	NA	NA	NA
high confidence association with progression towards HCC but not NAFLD histology traits	ZNF532	0	0	0	0	0	0	0	0	1	0	55205	NA	NA	NA	NA	NA	NA	NA	NA	Not assayed	NA	NA	1	NA	NA	NA	NA	2	NA	NA	NA	NA	NA	NA	NA	NA	NA	NA	NA	NA	NA	NA	NA	NA	NA	NA	NA	NA
high confidence association with progression towards HCC but not NAFLD histology traits	PNPLA3	0	1	0	0	0	0	0	0	1	0	80339	NA	NA	NA	NA	NA	NA	NA	NA	Not assayed	NA	NA	NA	NA	NA	NA	NA	NA	NA	-1	1	NA	1	1	NA	NA	NA	NA	NA	NA	NA	NA	-1	-1	NA	1	1	1
high confidence association with progression towards HCC but not NAFLD histology traits	NECAP2	0	0	0	0	0	0	0	0	1	0	55707	NA	NA	NA	NA	NA	NA	NA	NA	NA	NA	NA	NA	NA	NA	NA	-1	NA	NA	NA	1	NA	NA	NA	NA	NA	NA	NA	NA	NA	NA	NA	NA	NA	NA	NA	NA	NA
high confidence association with progression towards HCC but not NAFLD histology traits	HAO2	0	0	0	0	0	0	0	0	1	0	51179	NA	NA	NA	NA	NA	NA	NA	NA	-2	NA	NA	-1	NA	NA	NA	NA	-1	NA	-1	1	NA	NA	1	NA	NA	NA	NA	NA	NA	NA	NA	-1	NA	NA	NA	1	NA
high confidence association with progression towards HCC but not NAFLD histology traits	EXD3	0	0	0	0	0	0	0	0	1	0	54932	NA	NA	NA	NA	NA	NA	NA	NA	NA	NA	NA	NA	NA	1	NA	NA	NA	NA	NA	NA	NA	NA	NA	NA	NA	NA	NA	NA	-1	NA	NA	NA	NA	NA	NA	NA	NA
high confidence association with progression towards HCC but not NAFLD histology traits	DCAF13	0	0	0	0	0	0	0	0	1	0	25879	NA	NA	NA	NA	NA	NA	NA	NA	NA	NA	NA	NA	NA	NA	NA	NA	2	-1	NA	NA	NA	NA	NA	NA	NA	NA	NA	NA	NA	NA	NA	NA	NA	NA	NA	NA	NA
high confidence association with progression towards HCC but not NAFLD histology traits	RAB33B	0	0	0	0	0	0	0	0	1	0	83452	NA	NA	NA	NA	1	NA	NA	NA	NA	NA	NA	-1	NA	NA	-1	NA	NA	NA	NA	NA	NA	NA	NA	NA	NA	NA	NA	NA	NA	NA	NA	NA	NA	NA	NA	NA	NA
high confidence association with progression towards HCC but not NAFLD histology traits	CCDC88A	0	0	0	0	0	0	0	0	1	0	55704	NA	-1	-1	NA	NA	NA	NA	NA	NA	NA	NA	NA	NA	NA	NA	NA	1	NA	NA	1	NA	NA	NA	NA	NA	NA	NA	NA	NA	NA	NA	-1	-1	NA	NA	NA	NA
high confidence association with progression towards HCC but not NAFLD histology traits	GDF2	1	1	0	0	0	0	0	0	1	0	2658	NA	NA	NA	NA	NA	NA	NA	NA	NA	NA	NA	NA	NA	NA	NA	NA	NA	NA	NA	1	NA	NA	NA	NA	NA	NA	NA	NA	NA	NA	-1	NA	NA	NA	NA	NA	NA
high confidence association with progression towards HCC but not NAFLD histology traits	CSAD	1	0	0	0	0	0	0	0	1	0	51380	NA	NA	NA	NA	NA	NA	NA	NA	-1	NA	NA	NA	NA	NA	NA	NA	NA	NA	NA	2	NA	2	2	NA	NA	NA	NA	2	NA	1	1	-1	-1	NA	2	2	2
high confidence association with progression towards HCC but not NAFLD histology traits	CIDEB	0	0	0	0	0	0	0	0	1	0	27141	NA	NA	NA	NA	NA	NA	NA	NA	-1	NA	-1	-1	-1	NA	-1	NA	-1	NA	NA	NA	NA	NA	NA	NA	NA	NA	NA	NA	NA	NA	NA	NA	NA	NA	NA	NA	NA
high confidence association with progression towards HCC but not NAFLD histology traits	YEATS2	0	0	0	0	0	0	0	0	1	0	55689	NA	NA	NA	NA	NA	NA	NA	NA	NA	NA	NA	1	NA	NA	1	NA	1	NA	NA	1	NA	1	1	NA	NA	NA	NA	NA	NA	NA	NA	-1	NA	NA	NA	NA	NA
high confidence association with progression towards HCC but not NAFLD histology traits	NPPC	1	0	0	0	0	0	0	0	1	0	4880	NA	NA	NA	NA	NA	NA	NA	NA	NA	1	NA	NA	NA	NA	NA	NA	NA	NA	NA	NA	NA	NA	NA	NA	NA	NA	NA	NA	NA	NA	NA	NA	NA	NA	NA	NA	NA
high confidence association with progression towards HCC but not NAFLD histology traits	S1PR5	0	0	0	0	0	0	0	0	1	0	53637	NA	NA	NA	NA	-1	NA	NA	-1	Not assayed	NA	NA	NA	NA	NA	NA	NA	-1	-1	NA	NA	NA	NA	NA	NA	NA	NA	-1	NA	NA	NA	NA	NA	NA	NA	NA	NA	NA
high confidence association with progression towards HCC but not NAFLD histology traits	TMEM14B	0	0	0	0	0	0	0	0	1	0	81853	NA	NA	NA	NA	NA	NA	NA	NA	NA	NA	NA	NA	NA	NA	NA	NA	NA	NA	NA	1	NA	1	NA	1	NA	NA	NA	NA	NA	NA	NA	-1	NA	NA	NA	NA	NA
high confidence association with progression towards HCC but not NAFLD histology traits	CUTA	1	0	0	0	0	0	0	0	1	0	51596	NA	NA	NA	NA	NA	NA	NA	NA	NA	NA	NA	NA	NA	NA	NA	NA	NA	1	NA	1	NA	NA	NA	1	NA	NA	NA	NA	NA	NA	NA	-2	NA	NA	NA	1	NA
high confidence association with progression towards HCC but not NAFLD histology traits	ATP6V1H	0	0	0	0	0	0	0	0	1	0	51606	NA	NA	NA	NA	NA	NA	NA	NA	NA	NA	NA	NA	NA	NA	NA	NA	NA	NA	NA	1	NA	1	NA	NA	NA	NA	NA	NA	NA	NA	NA	-1	NA	1	NA	NA	NA
high confidence association with progression towards HCC but not NAFLD histology traits	PLVAP	0	0	0	0	0	0	0	0	1	0	83483	NA	NA	NA	NA	NA	NA	NA	NA	1	NA	NA	1	1	NA	NA	NA	1	NA	1	-1	NA	NA	NA	-1	NA	NA	NA	NA	1	NA	NA	1	NA	NA	NA	NA	NA
high confidence association with progression towards HCC but not NAFLD histology traits	MARC2	0	0	0	0	0	0	0	0	1	0	54996	NA	NA	NA	NA	NA	NA	NA	NA	-1	NA	-1	-1	-1	NA	-1	-1	-3	NA	-1	NA	NA	NA	NA	NA	NA	NA	NA	NA	NA	NA	NA	NA	NA	NA	NA	NA	NA
high confidence association with progression towards HCC but not NAFLD histology traits	AGMAT	0	0	0	0	0	0	0	0	1	0	79814	NA	NA	NA	NA	NA	NA	NA	NA	-1	NA	NA	NA	NA	NA	NA	NA	-1	NA	NA	NA	NA	NA	NA	NA	NA	NA	NA	NA	NA	NA	NA	-1	-1	NA	NA	1	1
high confidence association with progression towards HCC but not NAFLD histology traits	CORO1C	0	0	0	0	0	0	0	0	1	0	23603	NA	NA	NA	NA	NA	NA	NA	NA	NA	NA	NA	NA	1	NA	NA	1	2	NA	1	NA	NA	NA	NA	NA	NA	NA	NA	NA	NA	NA	NA	NA	NA	NA	NA	NA	NA
high confidence association with progression towards HCC but not NAFLD histology traits	GNA12	0	0	0	0	0	0	0	0	1	0	2768	NA	NA	NA	NA	NA	NA	NA	NA	NA	NA	1	1	1	NA	1	1	2	NA	NA	1	1	NA	NA	NA	NA	NA	NA	NA	NA	2	NA	NA	-2	NA	1	1	1
high confidence association with progression towards HCC but not NAFLD histology traits	ARMC6	0	0	0	0	0	0	0	0	1	0	93436	NA	NA	NA	NA	NA	NA	NA	NA	-1	NA	NA	NA	NA	NA	NA	NA	-1	NA	NA	1	NA	NA	NA	1	NA	NA	NA	NA	NA	NA	NA	-1	NA	NA	NA	NA	NA
high confidence association with progression towards HCC but not NAFLD histology traits	DDX27	0	0	0	0	0	0	0	0	1	0	55661	NA	NA	NA	NA	NA	NA	NA	NA	NA	-1	NA	NA	NA	NA	NA	NA	NA	NA	NA	NA	NA	NA	NA	NA	NA	NA	NA	NA	NA	NA	-1	NA	NA	NA	NA	-1	NA
high confidence association with progression towards HCC but not NAFLD histology traits	FAAP100	0	0	0	0	0	0	0	0	1	0	80233	NA	NA	NA	NA	NA	NA	NA	NA	NA	NA	NA	NA	NA	NA	NA	NA	NA	NA	-1	NA	NA	NA	NA	NA	NA	NA	NA	NA	NA	NA	NA	NA	NA	NA	NA	-1	NA
high confidence association with progression towards HCC but not NAFLD histology traits	ORAI3	0	0	0	0	0	0	0	0	1	0	93129	NA	NA	NA	NA	NA	NA	NA	NA	NA	1	NA	-1	NA	NA	NA	NA	-1	NA	NA	1	NA	1	NA	1	NA	NA	NA	NA	NA	NA	NA	-1	-1	NA	NA	NA	NA
high confidence association with progression towards HCC but not NAFLD histology traits	PAIP2B	0	0	0	0	0	0	0	0	1	0	400961	NA	NA	NA	NA	NA	NA	NA	NA	NA	NA	-1	-1	-1	NA	-1	NA	-1	NA	-1	Not assayed	Not assayed	Not assayed	Not assayed	Not assayed	Not assayed	Not assayed	Not assayed	Not assayed	Not assayed	Not assayed	Not assayed	Not assayed	Not assayed	Not assayed	Not assayed	Not assayed	Not assayed
high confidence association with progression towards HCC but not NAFLD histology traits	HIGD1A	0	0	0	0	0	0	0	0	1	0	25994	NA	NA	NA	NA	NA	1	NA	NA	NA	NA	NA	NA	NA	NA	NA	NA	NA	NA	NA	NA	NA	NA	NA	NA	NA	NA	NA	NA	NA	NA	NA	NA	NA	NA	NA	2	NA
high confidence association with progression towards HCC but not NAFLD histology traits	FAM131A	1	0	0	0	0	0	0	0	1	0	131408	NA	NA	NA	1	NA	NA	NA	-1	NA	NA	NA	NA	NA	NA	NA	NA	1	NA	NA	NA	NA	NA	NA	NA	NA	NA	NA	NA	NA	NA	-1	1	1	NA	NA	-1	NA
high confidence association with progression towards HCC but not NAFLD histology traits	ABHD11	0	0	0	0	0	0	0	0	1	0	83451	NA	NA	NA	NA	NA	1	NA	NA	NA	NA	NA	NA	NA	NA	NA	NA	NA	NA	NA	NA	NA	NA	NA	NA	NA	NA	NA	NA	NA	NA	NA	NA	NA	NA	NA	NA	1
high confidence association with progression towards HCC but not NAFLD histology traits	TRMT5	0	0	0	0	0	0	0	0	1	0	57570	NA	NA	NA	NA	NA	NA	NA	NA	1	NA	NA	NA	NA	NA	NA	NA	NA	NA	1	NA	NA	NA	NA	NA	NA	NA	NA	NA	NA	NA	NA	NA	NA	NA	NA	NA	NA
high confidence association with progression towards HCC but not NAFLD histology traits	FAHD2A	0	0	0	0	0	0	0	0	1	0	51011	NA	NA	NA	NA	NA	NA	NA	NA	-1	NA	NA	NA	NA	NA	NA	-1	-2	1	NA	2	NA	NA	NA	1	NA	NA	NA	NA	NA	NA	NA	-1	-1	NA	NA	1	NA
high confidence association with progression towards HCC but not NAFLD histology traits	RNF130	0	0	0	0	0	0	0	0	1	0	55819	NA	NA	NA	NA	NA	NA	NA	NA	NA	NA	NA	NA	NA	NA	NA	NA	-1	NA	-1	NA	NA	NA	NA	1	NA	NA	NA	NA	NA	NA	NA	NA	NA	NA	NA	NA	NA
high confidence association with progression towards HCC but not NAFLD histology traits	CNOT2	0	0	0	0	0	0	0	0	1	0	4848	NA	NA	NA	NA	NA	NA	NA	NA	NA	NA	NA	NA	NA	NA	NA	NA	2	NA	NA	NA	NA	NA	NA	NA	NA	NA	NA	NA	NA	NA	NA	NA	NA	NA	NA	NA	NA
high confidence association with progression towards HCC but not NAFLD histology traits	FAM149A	0	0	0	0	0	0	0	0	1	0	25854	NA	NA	-2	NA	NA	NA	NA	NA	NA	NA	NA	NA	NA	NA	NA	NA	-2	NA	NA	2	NA	1	NA	2	NA	NA	NA	NA	NA	NA	NA	-2	-2	NA	NA	1	NA
high confidence association with progression towards HCC but not NAFLD histology traits	HMGXB3	0	0	0	0	0	0	0	0	1	0	22993	NA	NA	-1	NA	1	NA	NA	NA	NA	-1	NA	1	NA	NA	NA	NA	NA	NA	NA	Not assayed	Not assayed	Not assayed	Not assayed	Not assayed	Not assayed	Not assayed	Not assayed	Not assayed	Not assayed	Not assayed	Not assayed	Not assayed	Not assayed	Not assayed	Not assayed	Not assayed	Not assayed
high confidence association with progression towards HCC but not NAFLD histology traits	HEY1	0	0	0	0	0	0	0	0	1	0	23462	NA	NA	-1	NA	NA	NA	NA	-1	NA	NA	NA	NA	NA	NA	NA	-1	1	NA	NA	NA	NA	NA	NA	NA	NA	NA	NA	NA	NA	NA	-1	NA	NA	NA	NA	NA	NA
high confidence association with progression towards HCC but not NAFLD histology traits	SNX11	0	0	0	0	0	0	0	0	1	0	29916	NA	NA	NA	NA	-1	NA	NA	NA	NA	NA	NA	NA	NA	NA	NA	NA	NA	NA	NA	1	NA	NA	NA	1	NA	NA	NA	NA	NA	1	NA	-1	NA	NA	NA	NA	NA
[truncated: 23 more columns]

## Sheet: Agreement_with_nonparam
# Supplementary table S10. Genes for which consistent-sign association to trait was detected in 3 independent studies by both parametric methods and their nonparametric alternatives.
#
Trait	entrezids	GeneSymbol	Replicated_in_N_studies	Sign
Associated with odds of NASH vs SS	9019	MPZL1	3	1
Associated with odds of NASH vs SS	7295	TXN	3	1
Associated with odds of NASH vs SS	388503	C3P1	3	-1
Associated with odds of NASH vs SS	6505	SLC1A1	3	-1
Associated with odds of NASH vs SS	1634	DCN	3	1
Associated with odds of NASH vs SS	4175	MCM6	3	1
Associated with odds of NASH vs SS	682	BSG	3	1
Associated with odds of NASH vs SS	9235	IL32	3	1
Associated with odds of NASH vs SS	476	ATP1A1	3	1
Associated with odds of NASH vs SS	11044	PAPD7	3	-1
Associated with odds of NASH vs SS	11311	VPS45	3	1
Associated with odds of NASH vs SS	22808	MRAS	3	1
Associated with odds of NASH vs SS	5284	PIGR	3	1
Associated with odds of NASH vs SS	8334	HIST1H2AC	3	1
Associated with odds of NASH vs SS	9973	CCS	3	-1
Associated with odds of NASH vs SS	22872	SEC31A	3	1
Associated with odds of NASH vs SS	7283	TUBG1	3	1
Associated with odds of NASH vs SS	4060	LUM	3	1
Associated with odds of NASH vs SS	5993	RFX5	3	1
Associated with odds of NASH vs SS	11169	WDHD1	3	1
Associated with odds of NASH vs SS	443	ASPA	3	-1
Associated with odds of NASH vs SS	57016	AKR1B10	3	1
Associated with odds of NASH vs SS	79774	GRTP1	3	-1
Associated with odds of NASH vs SS	2220	FCN2	3	-1
Associated with odds of NASH vs SS	100133941	CD24	3	1
Associated with odds of NASH vs SS	54870	QRICH1	3	1
Associated with odds of NASH vs SS	9540	TP53I3	3	1
Associated with odds of NASH vs SS	361	AQP4	3	1
Associated with odds of NASH vs SS	25941	TPGS2	3	1
Associated with odds of NASH vs SS	4499	MT1M	3	-1
Associated with odds of NASH vs SS	79820	CATSPERB	3	1
Associated with odds of NASH vs SS	63916	ELMO2	3	1
Associated with odds of NASH vs SS	665	BNIP3L	3	1
Associated with odds of NASH vs SS	2195	FAT1	3	1
Associated with odds of NASH vs SS	201161	CENPV	3	-1
Associated with odds of NASH vs SS	339390	CLEC4G	3	-1
Associated with odds of NASH vs SS	154791	FMC1	3	-1
Associated with odds of NASH vs SS	203111	ERICH5	3	1
Associated with odds of NASH vs SS	4905	NSF	3	1
Associated with odds of NASH vs SS	47	ACLY	3	1
Associated with odds of NASH vs SS	126969	SLC44A3	3	1
Associated with odds of NASH vs SS	83539	CHST9	3	1
Associated with odds of NASH vs SS	83733	SLC25A18	3	-1
Associated with odds of NASH vs SS	255252	LRRC57	3	1
Associated with odds of NASH vs SS	55959	SULF2	3	1
Associated with odds of NASH vs SS	51148	CERCAM	3	1
Associated with degree of SS	84962	AJUBA	3	1
Associated with degree of SS	54386	TERF2IP	3	-1
Associated with degree of SS	3321	IGSF3	3	1
Associated with degree of SS	771	CA12	3	1
Associated with degree of SS	26047	CNTNAP2	3	1
Associated with degree of SS	1476	CSTB	3	1
Associated with NAS	10079	ATP9A	3	1
Associated with NAS	9235	IL32	3	1
Associated with NAS	10537	UBD	3	1
Associated with NAS	6252	RTN1	3	1
Associated with NAS	113	ADCY7	3	1
Associated with NAS	9555	H2AFY	3	1
Associated with NAS	9961	MVP	3	1
Associated with NAS	771	CA12	3	1
Associated with NAS	2167	FABP4	3	1
Associated with NAS	100133941	CD24	3	1
Associated with NAS	83737	ITCH	3	-1
Associated with NAS	6696	SPP1	3	1
Associated with NAS	1557	CYP2C19	3	-1
Associated with NAS	2195	FAT1	3	1
Associated with NAS	3909	LAMA3	3	1
Associated with NAS	47	ACLY	3	1
Associated with NAS	8514	KCNAB2	3	1
Associated with NAS	83953	FCAMR	3	1
Associated with degree of inflammation	319	APOF	3	-1
Associated with degree of inflammation	4175	MCM6	3	1
Associated with degree of inflammation	5993	RFX5	3	1
Associated with degree of inflammation	6696	SPP1	3	1
Associated with severity of fibrosis in NAFLD	2719	GPC3	3	1
Associated with severity of fibrosis in NAFLD	10079	ATP9A	3	1
Associated with severity of fibrosis in NAFLD	319	APOF	3	-1
Associated with severity of fibrosis in NAFLD	92521	SPECC1	3	1
Associated with severity of fibrosis in NAFLD	1634	DCN	3	1
Associated with severity of fibrosis in NAFLD	4175	MCM6	3	1
Associated with severity of fibrosis in NAFLD	9235	IL32	3	1
Associated with severity of fibrosis in NAFLD	4283	CXCL9	3	1
Associated with severity of fibrosis in NAFLD	4173	MCM4	3	1
Associated with severity of fibrosis in NAFLD	94056	SYAP1	3	-1
Associated with severity of fibrosis in NAFLD	6387	CXCL12	3	1
Associated with severity of fibrosis in NAFLD	117247	SLC16A10	3	-1
Associated with severity of fibrosis in NAFLD	7153	TOP2A	3	1
Associated with severity of fibrosis in NAFLD	22808	MRAS	3	1
Associated with severity of fibrosis in NAFLD	6662	SOX9	3	1
Associated with severity of fibrosis in NAFLD	6091	ROBO1	3	1
Associated with severity of fibrosis in NAFLD	275	AMT	3	-1
Associated with severity of fibrosis in NAFLD	5789	PTPRD	3	-1
Associated with severity of fibrosis in NAFLD	51203	NUSAP1	3	1
Associated with severity of fibrosis in NAFLD	55388	MCM10	3	1
Associated with severity of fibrosis in NAFLD	150280	HORMAD2	3	-1
Associated with severity of fibrosis in NAFLD	5563	PRKAA2	3	1
Associated with severity of fibrosis in NAFLD	55872	PBK	3	1
Associated with severity of fibrosis in NAFLD	54621	VSIG10	3	1
Associated with severity of fibrosis in NAFLD	1033	CDKN3	3	1
Associated with severity of fibrosis in NAFLD	6772	STAT1	3	1
Associated with severity of fibrosis in NAFLD	3693	ITGB5	3	1
Associated with severity of fibrosis in NAFLD	4082	MARCKS	3	1
Associated with severity of fibrosis in NAFLD	4060	LUM	3	1
Associated with severity of fibrosis in NAFLD	6035	RNASE1	3	1
Associated with severity of fibrosis in NAFLD	1281	COL3A1	3	1
Associated with severity of fibrosis in NAFLD	27122	DKK3	3	1
Associated with severity of fibrosis in NAFLD	1278	COL1A2	3	1
Associated with severity of fibrosis in NAFLD	7298	TYMS	3	1
Associated with severity of fibrosis in NAFLD	5993	RFX5	3	1
Associated with severity of fibrosis in NAFLD	11075	STMN2	3	1
Associated with severity of fibrosis in NAFLD	10257	ABCC4	3	1
Associated with severity of fibrosis in NAFLD	11130	ZWINT	3	1
Associated with severity of fibrosis in NAFLD	10635	RAD51AP1	3	1
Associated with severity of fibrosis in NAFLD	78988	MRPL57	3	-1
Associated with severity of fibrosis in NAFLD	11169	WDHD1	3	1
Associated with severity of fibrosis in NAFLD	10256	CNKSR1	3	1
Associated with severity of fibrosis in NAFLD	23464	GCAT	3	-1
Associated with severity of fibrosis in NAFLD	79968	WDR76	3	1
Associated with severity of fibrosis in NAFLD	3684	ITGAM	3	1
Associated with severity of fibrosis in NAFLD	1300	COL10A1	3	1
Associated with severity of fibrosis in NAFLD	6425	SFRP5	3	1
Associated with severity of fibrosis in NAFLD	100133941	CD24	3	1
Associated with severity of fibrosis in NAFLD	5168	ENPP2	3	1
Associated with severity of fibrosis in NAFLD	26002	MOXD1	3	1
Associated with severity of fibrosis in NAFLD	6490	PMEL	3	-1
Associated with severity of fibrosis in NAFLD	2526	FUT4	3	1
Associated with severity of fibrosis in NAFLD	2191	FAP	3	1
Associated with severity of fibrosis in NAFLD	6363	CCL19	3	1
Associated with severity of fibrosis in NAFLD	3140	MR1	3	1
Associated with severity of fibrosis in NAFLD	1004	CDH6	3	1
Associated with severity of fibrosis in NAFLD	10402	ST3GAL6	3	-1
Associated with severity of fibrosis in NAFLD	5730	PTGDS	3	1
Associated with severity of fibrosis in NAFLD	23231	SEL1L3	3	1
Associated with severity of fibrosis in NAFLD	1289	COL5A1	3	1
Associated with severity of fibrosis in NAFLD	7991	TUSC3	3	1
Associated with severity of fibrosis in NAFLD	55742	PARVA	3	1
Associated with severity of fibrosis in NAFLD	11221	DUSP10	3	-1
Associated with severity of fibrosis in NAFLD	1557	CYP2C19	3	-1
Associated with severity of fibrosis in NAFLD	51514	DTL	3	1
Associated with severity of fibrosis in NAFLD	79682	CENPU	3	1
Associated with severity of fibrosis in NAFLD	56521	DNAJC12	3	-1
Associated with severity of fibrosis in NAFLD	26298	EHF	3	1
Associated with severity of fibrosis in NAFLD	63929	XPNPEP3	3	-1
Associated with severity of fibrosis in NAFLD	3781	KCNN2	3	-1
Associated with severity of fibrosis in NAFLD	81606	LBH	3	1
Associated with severity of fibrosis in NAFLD	80833	APOL3	3	1
Associated with severity of fibrosis in NAFLD	486	FXYD2	3	1
Associated with severity of fibrosis in NAFLD	9719	ADAMTSL2	3	1
Associated with severity of fibrosis in NAFLD	64097	EPB41L4A	3	1
Associated with severity of fibrosis in NAFLD	84057	MND1	3	1
Associated with severity of fibrosis in NAFLD	3070	HELLS	3	1
Associated with severity of fibrosis in NAFLD	6372	CXCL6	3	1
Associated with severity of fibrosis in NAFLD	2195	FAT1	3	1
Associated with severity of fibrosis in NAFLD	26577	PCOLCE2	3	-1
Associated with severity of fibrosis in NAFLD	55811	ADCY10	3	-1
Associated with severity of fibrosis in NAFLD	59084	ENPP5	3	1
Associated with severity of fibrosis in NAFLD	3671	ISLR	3	1
Associated with severity of fibrosis in NAFLD	2982	GUCY1A3	3	1
Associated with severity of fibrosis in NAFLD	201161	CENPV	3	-1
Associated with severity of fibrosis in NAFLD	162394	SLFN5	3	1
Associated with severity of fibrosis in NAFLD	203111	ERICH5	3	1
Associated with severity of fibrosis in NAFLD	1292	COL6A2	3	1
Associated with severity of fibrosis in NAFLD	64855	FAM129B	3	1
Associated with severity of fibrosis in NAFLD	81704	DOCK8	3	1
Associated with severity of fibrosis in NAFLD	54102	CLIC6	3	1
Associated with severity of fibrosis in NAFLD	10568	SLC34A2	3	1
Associated with severity of fibrosis in NAFLD	57060	PCBP4	3	1
Associated with severity of fibrosis in NAFLD	55959	SULF2	3	1
Associated with severity of fibrosis in NAFLD	51186	TCEAL9	3	1
Associated with severity of fibrosis in NAFLD	29089	UBE2T	3	1
Associated with severity of fibrosis in NAFLD	29128	UHRF1	3	1
Associated with severity of fibrosis in NAFLD	64393	ZMAT3	3	1
Associated with severity of fibrosis in NAFLD	64105	CENPK	3	1
Associated with severity of fibrosis in NAFLD	374569	ASPG	3	-1
Associated with severity of fibrosis in HCV	5167	ENPP1	3	-1
Associated with severity of fibrosis in HCV	1806	DPYD	3	-1
Associated with severity of fibrosis in HCV	22955	SCMH1	3	1
Associated with severity of fibrosis in HCV	847	CAT	3	-1
Associated with severity of fibrosis in HCV	9528	TMEM59	3	-1
Associated with severity of fibrosis in HCV	23576	DDAH1	3	-1
Associated with severity of fibrosis in HCV	51014	TMED7	3	-1
Associated with severity of fibrosis in HCV	5095	PCCA	3	-1
Associated with severity of fibrosis in HCV	9637	FEZ2	3	-1
Associated with severity of fibrosis in HCV	55353	LAPTM4B	3	-1
Associated with severity of fibrosis in HCV	51026	GOLT1B	3	-1
Associated with severity of fibrosis in HCV	10284	SAP18	3	-1
Associated with severity of fibrosis in HCV	7251	TSG101	3	-1
Associated with severity of fibrosis in HCV	3164	NR4A1	3	1
Associated with progression to HCC	2719	GPC3	3	1
Associated with progression to HCC	4493	MT1E	3	-1
Associated with progression to HCC	319	APOF	3	-1
Associated with progression to HCC	6856	SYPL1	3	1
Associated with progression to HCC	4173	MCM4	3	1
Associated with progression to HCC	11311	VPS45	3	1
Associated with progression to HCC	22808	MRAS	3	1
Associated with progression to HCC	6091	ROBO1	3	1
Associated with progression to HCC	51203	NUSAP1	3	1
Associated with progression to HCC	1278	COL1A2	3	1
Associated with progression to HCC	5993	RFX5	3	1
Associated with progression to HCC	11130	ZWINT	3	1
Associated with progression to HCC	79968	WDR76	3	1
Associated with progression to HCC	443	ASPA	3	-1
Associated with progression to HCC	57016	AKR1B10	3	1
Associated with progression to HCC	2220	FCN2	3	-1
Associated with progression to HCC	6368	CCL23	3	-1
Associated with progression to HCC	9540	TP53I3	3	1
Associated with progression to HCC	10402	ST3GAL6	3	-1
Associated with progression to HCC	1557	CYP2C19	3	-1
Associated with progression to HCC	10171	RCL1	3	-1
Associated with progression to HCC	56521	DNAJC12	3	-1
Associated with progression to HCC	10894	LYVE1	3	-1
Associated with progression to HCC	185	AGTR1	3	-1
Associated with progression to HCC	1571	CYP2E1	3	-1
Associated with progression to HCC	2646	GCKR	3	-1
Associated with progression to HCC	929	CD14	3	-1
Associated with progression to HCC	8856	NR1I2	3	-1
Associated with progression to HCC	2729	GCLC	3	-1
Associated with progression to HCC	29780	PARVB	3	1
Associated with progression to HCC	80339	PNPLA3	3	-1
Associated with progression to HCC	2495	FTH1	3	1
Associated with progression to HCC	51552	RAB14	3	-1
Associated with progression to HCC	7052	TGM2	3	-1
Associated with progression to HCC	9185	REPS2	3	-1
Associated with progression to HCC	4502	MT2A	3	-1
Associated with progression to HCC	10424	PGRMC2	3	-1
Associated with progression to HCC	6240	RRM1	3	1
Associated with progression to HCC	51279	C1RL	3	-1
Associated with progression to HCC	229	ALDOB	3	-1
Associated with progression to HCC	22902	RUFY3	3	-1
Associated with progression to HCC	7514	XPO1	3	1
Associated with progression to HCC	2160	F11	3	-1
Associated with progression to HCC	55268	ECHDC2	3	-1
Associated with progression to HCC	11335	CBX3	3	1
Associated with progression to HCC	9611	NCOR1	3	-1
Associated with progression to HCC	59307	SIGIRR	3	-1
Associated with progression to HCC	55337	C19orf66	3	-1
Associated with progression to HCC	9887	SMG7	3	1
Associated with progression to HCC	10912	GADD45G	3	-1
Associated with progression to HCC	1369	CPN1	3	-1
Associated with progression to HCC	3925	STMN1	3	1
Associated with progression to HCC	5594	MAPK1	3	1
Associated with progression to HCC	10221	TRIB1	3	-1
Associated with progression to HCC	4782	NFIC	3	-1
Associated with progression to HCC	1891	ECH1	3	-1
Associated with progression to HCC	5519	PPP2R1B	3	-1
Associated with progression to HCC	57834	CYP4F11	3	-1
Associated with progression to HCC	5092	PCBD1	3	-1
Associated with progression to HCC	316	AOX1	3	-1
Associated with progression to HCC	7164	TPD52L1	3	-1
Associated with progression to HCC	57211	ADGRG6	3	-1
Associated with progression to HCC	2243	FGA	3	-1
Associated with progression to HCC	710	SERPING1	3	-1
Associated with progression to HCC	1558	CYP2C8	3	-1
Associated with progression to HCC	4174	MCM5	3	1
Associated with progression to HCC	290	ANPEP	3	-1
Associated with progression to HCC	10747	MASP2	3	-1
Associated with progression to HCC	23621	BACE1	3	-1
Associated with progression to HCC	80344	DCAF11	3	-1
Associated with progression to HCC	217	ALDH2	3	-1
Associated with progression to HCC	174	AFP	3	1
Associated with progression to HCC	23499	MACF1	3	-1
Associated with progression to HCC	432	ASGR1	3	-1
Associated with progression to HCC	5236	PGM1	3	-1
Associated with progression to HCC	6143	RPL19	3	1
Associated with progression to HCC	3487	IGFBP4	3	-1
Associated with progression to HCC	2040	STOM	3	-1
Associated with progression to HCC	7534	YWHAZ	3	1
Associated with progression to HCC	3326	HSP90AB1	3	1
Associated with progression to HCC	4485	MST1	3	-1
Associated with progression to HCC	1562	CYP2C18	3	-1
Associated with progression to HCC	3026	HABP2	3	-1
Associated with progression to HCC	3712	IVD	3	-1
Associated with progression to HCC	22919	MAPRE1	3	1
Associated with progression to HCC	22933	SIRT2	3	-1
Associated with progression to HCC	51156	SERPINA10	3	-1
Associated with progression to HCC	1191	CLU	3	-1
Associated with progression to HCC	563	AZGP1	3	-1
Associated with progression to HCC	84909	C9orf3	3	-1
Associated with progression to HCC	4494	MT1F	3	-1
Associated with progression to HCC	718	C3	3	-1
Associated with progression to HCC	9735	KNTC1	3	1
Associated with progression to HCC	25945	NECTIN3	3	-1
Associated with progression to HCC	89781	HPS4	3	1
Associated with progression to HCC	1983	EIF5	3	-1
Associated with progression to HCC	302	ANXA2	3	1
Associated with progression to HCC	4162	MCAM	3	1
Associated with progression to HCC	8547	FCN3	3	-1
Associated with progression to HCC	283	ANG	3	-1
Associated with progression to HCC	629	CFB	3	-1
Associated with progression to HCC	4088	SMAD3	3	1
Associated with progression to HCC	4035	LRP1	3	-1
Associated with progression to HCC	735	C9	3	-1
Associated with progression to HCC	383	ARG1	3	-1
Associated with progression to HCC	4143	MAT1A	3	-1
Associated with progression to HCC	1660	DHX9	3	1
Associated with progression to HCC	3931	LCAT	3	-1
Associated with progression to HCC	2244	FGB	3	-1
Associated with progression to HCC	114897	C1QTNF1	3	-1
Associated with progression to HCC	33	ACADL	3	-1
Associated with progression to HCC	3240	HP	3	-1
Associated with progression to HCC	4660	PPP1R12B	3	-1
Associated with progression to HCC	29127	RACGAP1	3	1
Associated with progression to HCC	3148	HMGB2	3	1
Associated with progression to HCC	60	ACTB	3	1
Associated with progression to HCC	2110	ETFDH	3	-1
Associated with progression to HCC	80031	SEMA6D	3	-1
Associated with progression to HCC	4000	LMNA	3	1
Associated with progression to HCC	249	ALPL	3	-1
Associated with progression to HCC	1559	CYP2C9	3	-1
Associated with progression to HCC	325	APCS	3	-1
Associated with progression to HCC	10009	ZBTB33	3	1
Associated with progression to HCC	9223	MAGI1	3	-1
Associated with progression to HCC	1282	COL4A1	3	1
Associated with progression to HCC	10243	GPHN	3	-1
Associated with progression to HCC	4496	MT1H	3	-1
Associated with progression to HCC	644	BLVRA	3	1
Associated with progression to HCC	51660	MPC1	3	-1
Associated with progression to HCC	145389	SLC38A6	3	1
Associated with progression to HCC	9821	RB1CC1	3	1
Associated with progression to HCC	51449	PCYOX1	3	-1
Associated with progression to HCC	731	C8A	3	-1
Associated with progression to HCC	5347	PLK1	3	1
Associated with progression to HCC	7046	TGFBR1	3	1
Associated with progression to HCC	51266	CLEC1B	3	-1
Associated with progression to HCC	10979	FERMT2	3	-1
Associated with progression to HCC	732	C8B	3	-1
Associated with progression to HCC	92335	STRADA	3	1
Associated with progression to HCC	64081	PBLD	3	-1
Associated with progression to HCC	81552	VOPP1	3	1
Associated with progression to HCC	30	ACAA1	3	-1
Associated with progression to HCC	4616	GADD45B	3	-1
Associated with progression to HCC	10465	PPIH	3	1
Associated with progression to HCC	5279	PIGC	3	1
Associated with progression to HCC	3397	ID1	3	-1
Associated with progression to HCC	6898	TAT	3	-1
Associated with progression to HCC	23550	PSD4	3	-1
Associated with progression to HCC	10142	AKAP9	3	-1
Associated with progression to HCC	715	C1R	3	-1
Associated with progression to HCC	729	C6	3	-1
Associated with progression to HCC	2182	ACSL4	3	1
Associated with progression to HCC	37	ACADVL	3	-1
Associated with progression to HCC	3556	IL1RAP	3	-1
Associated with progression to HCC	57107	PDSS2	3	-1
Associated with progression to HCC	4133	MAP2	3	1
Associated with progression to HCC	55556	ENOSF1	3	-1
Associated with progression to HCC	5546	PRCC	3	1
Associated with progression to HCC	950	SCARB2	3	-1
Associated with progression to HCC	166647	ADGRA3	3	-1
Associated with progression to HCC	11057	ABHD2	3	-1
Associated with progression to HCC	11223	MST1L	3	-1
Associated with progression to HCC	2632	GBE1	3	-1
Associated with progression to HCC	36	ACADSB	3	-1
Associated with progression to HCC	205564	SENP5	3	1
Associated with progression to HCC	9414	TJP2	3	-1
Associated with progression to HCC	56954	NIT2	3	-1
Associated with progression to HCC	3280	HES1	3	-1
Associated with progression to HCC	25861	WHRN	3	1
Associated with progression to HCC	5502	PPP1R1A	3	-1
Associated with progression to HCC	4128	MAOA	3	-1
Associated with progression to HCC	444	ASPH	3	1
Associated with progression to HCC	81031	SLC2A10	3	-1
Associated with progression to HCC	23078	VWA8	3	-1
Associated with progression to HCC	189	AGXT	3	-1
Associated with progression to HCC	6894	TARBP1	3	1
Associated with progression to HCC	29881	NPC1L1	3	-1
Associated with progression to HCC	50626	CYHR1	3	1
Associated with progression to HCC	90864	SPSB3	3	-1
Associated with progression to HCC	4299	AFF1	3	-1
Associated with progression to HCC	9897	WASHC5	3	1
Associated with progression to HCC	10067	SCAMP3	3	1
Associated with progression to HCC	8664	EIF3D	3	1
Associated with progression to HCC	23341	DNAJC16	3	-1
Associated with progression to HCC	9477	MED20	3	1
Associated with progression to HCC	27013	CNPPD1	3	1
Associated with progression to HCC	7049	TGFBR3	3	-1
Associated with progression to HCC	8407	TAGLN2	3	1
Associated with progression to HCC	65264	UBE2Z	3	1
Associated with progression to HCC	9055	PRC1	3	1
Associated with progression to HCC	79631	EFL1	3	1
Associated with progression to HCC	54472	TOLLIP	3	-1
Associated with progression to HCC	4501	MT1X	3	-1
Associated with progression to HCC	3426	CFI	3	-1
Associated with progression to HCC	51586	MED15	3	1
Associated with progression to HCC	6819	SULT1C2	3	1
Associated with progression to HCC	6281	S100A10	3	1
Associated with progression to HCC	3700	ITIH4	3	-1
Associated with progression to HCC	920	CD4	3	-1
Associated with progression to HCC	79834	PEAK1	3	1
Associated with progression to HCC	4318	MMP9	3	1
Associated with progression to HCC	7692	ZNF133	3	1
Associated with progression to HCC	64116	SLC39A8	3	-1
Associated with progression to HCC	836	CASP3	3	1
Associated with progression to HCC	5345	SERPINF2	3	-1
Associated with progression to HCC	10585	POMT1	3	1
Associated with progression to HCC	9060	PAPSS2	3	-1
Associated with progression to HCC	3082	HGF	3	-1
Associated with progression to HCC	4738	NEDD8	3	1
Associated with progression to HCC	7070	THY1	3	1
Associated with progression to HCC	8615	USO1	3	-1
Associated with progression to HCC	57188	ADAMTSL3	3	-1
Associated with progression to HCC	11199	ANXA10	3	-1
Associated with progression to HCC	2114	ETS2	3	-1
Associated with progression to HCC	1797	DXO	3	1
Associated with progression to HCC	4869	NPM1	3	1
Associated with progression to HCC	991	CDC20	3	1
Associated with progression to HCC	622	BDH1	3	-1
Associated with progression to HCC	3725	JUN	3	-1
Associated with progression to HCC	4163	MCC	3	-1
Associated with progression to HCC	5346	PLIN1	3	-1
Associated with progression to HCC	5885	RAD21	3	1
Associated with progression to HCC	9184	BUB3	3	1
Associated with progression to HCC	29062	WDR91	3	1
Associated with progression to HCC	4254	KITLG	3	1
Associated with progression to HCC	27436	EML4	3	1
Associated with progression to HCC	10473	HMGN4	3	1
Associated with progression to HCC	6734	SRPRA	3	-1
Associated with progression to HCC	9962	SLC23A2	3	-1
Associated with progression to HCC	4121	MAN1A1	3	-1
Associated with progression to HCC	51053	GMNN	3	1
Associated with progression to HCC	55240	STEAP3	3	-1
Associated with progression to HCC	5629	PROX1	3	-1
Associated with progression to HCC	4860	PNP	3	-1
Associated with progression to HCC	8646	CHRD	3	-1
Associated with progression to HCC	3320	HSP90AA1	3	1
Associated with progression to HCC	1051	CEBPB	3	-1
Associated with progression to HCC	6890	TAP1	3	1
Associated with progression to HCC	1806	DPYD	3	-1
Associated with progression to HCC	90634	N4BP2L1	3	-1
Associated with progression to HCC	22995	CEP152	3	1
Associated with progression to HCC	9695	EDEM1	3	-1
Associated with progression to HCC	8527	DGKD	3	1
Associated with progression to HCC	2664	GDI1	3	1
Associated with progression to HCC	26173	INTS1	3	1
Associated with progression to HCC	24148	PRPF6	3	1
Associated with progression to HCC	5151	PDE8A	3	-1
Associated with progression to HCC	55144	LRRC8D	3	1
Associated with progression to HCC	81579	PLA2G12A	3	-1
Associated with progression to HCC	3479	IGF1	3	-1
Associated with progression to HCC	56034	PDGFC	3	-1
Associated with progression to HCC	2644	GCHFR	3	-1
Associated with progression to HCC	25980	AAR2	3	1
Associated with progression to HCC	60370	AVPI1	3	-1
Associated with progression to HCC	81691	NA	3	1
Associated with progression to HCC	890	CCNA2	3	1
Associated with progression to HCC	7443	VRK1	3	1
Associated with progression to HCC	1760	DMPK	3	1
Associated with progression to HCC	3476	IGBP1	3	1
Associated with progression to HCC	118	ADD1	3	1
Associated with progression to HCC	94081	SFXN1	3	-1
Associated with progression to HCC	57326	PBXIP1	3	1
Associated with progression to HCC	10565	ARFGEF1	3	1
Associated with progression to HCC	9830	TRIM14	3	-1
Associated with progression to HCC	51071	DERA	3	-1
Associated with progression to HCC	1052	CEBPD	3	-1
Associated with progression to HCC	9053	MAP7	3	-1
Associated with progression to HCC	4775	NFATC3	3	-1
Associated with progression to HCC	822	CAPG	3	1
Associated with progression to HCC	55163	PNPO	3	-1
Associated with progression to HCC	1075	CTSC	3	1
Associated with progression to HCC	677	ZFP36L1	3	-1
Associated with progression to HCC	10385	BTN2A2	3	1
Associated with progression to HCC	3550	IK	3	1
Associated with progression to HCC	5604	MAP2K1	3	-1
Associated with progression to HCC	3566	IL4R	3	-1
Associated with progression to HCC	1728	NQO1	3	1
Associated with progression to HCC	10060	ABCC9	3	-1
Associated with progression to HCC	79035	NABP2	3	1
Associated with progression to HCC	687	KLF9	3	-1
Associated with progression to HCC	10	NAT2	3	-1
Associated with progression to HCC	3927	LASP1	3	1
Associated with progression to HCC	2896	GRN	3	1
Associated with progression to HCC	3183	HNRNPC	3	1
Associated with progression to HCC	1495	CTNNA1	3	1
Associated with progression to HCC	3915	LAMC1	3	1
Associated with progression to HCC	4170	MCL1	3	-1
Associated with progression to HCC	51669	SARAF	3	-1
Associated with progression to HCC	2034	EPAS1	3	-1
Associated with progression to HCC	389	RHOC	3	1
Associated with progression to HCC	8079	MLF2	3	-1
Associated with progression to HCC	8887	TAX1BP1	3	1
Associated with progression to HCC	8396	PIP4K2B	3	1
Associated with progression to HCC	8553	BHLHE40	3	-1
Associated with progression to HCC	5315	PKM	3	1
Associated with progression to HCC	8878	SQSTM1	3	1
Associated with progression to HCC	3726	JUNB	3	-1
Associated with progression to HCC	10765	KDM5B	3	1
Associated with progression to HCC	5420	PODXL	3	1
Associated with progression to HCC	9989	PPP4R1	3	1
Associated with progression to HCC	11137	PWP1	3	1
Associated with progression to HCC	1958	EGR1	3	-1
Associated with progression to HCC	6904	TBCD	3	1
Associated with progression to HCC	3315	HSPB1	3	1
Associated with progression to HCC	369	ARAF	3	-1
Associated with progression to HCC	2180	ACSL1	3	-1
Associated with progression to HCC	1956	EGFR	3	-1
Associated with progression to HCC	6480	ST6GAL1	3	-1
Associated with progression to HCC	22906	TRAK1	3	1
Associated with progression to HCC	9592	IER2	3	-1
Associated with progression to HCC	25800	SLC39A6	3	1
Associated with progression to HCC	8209	C21orf33	3	-1
Associated with progression to HCC	23564	DDAH2	3	1
Associated with progression to HCC	72	ACTG2	3	1
Associated with progression to HCC	1277	COL1A1	3	1
Associated with progression to HCC	10919	EHMT2	3	1
Associated with progression to HCC	2171	FABP5	3	1
Associated with progression to HCC	35	ACADS	3	-1
Associated with progression to HCC	2531	KDSR	3	-1
Associated with progression to HCC	6256	RXRA	3	-1
Associated with progression to HCC	10613	ERLIN1	3	-1
Associated with progression to HCC	2965	GTF2H1	3	1
Associated with progression to HCC	8892	EIF2B2	3	1
Associated with progression to HCC	4638	MYLK	3	-1
Associated with progression to HCC	5164	PDK2	3	-1
Associated with progression to HCC	8625	RFXANK	3	1
Associated with progression to HCC	901	CCNG2	3	1
Associated with progression to HCC	5335	PLCG1	3	1
Associated with progression to HCC	6507	SLC1A3	3	1
Associated with progression to HCC	5566	PRKACA	3	-1
Associated with progression to HCC	4733	DRG1	3	1
Associated with progression to HCC	528	ATP6V1C1	3	1
Associated with progression to HCC	11065	UBE2C	3	1
Associated with progression to HCC	2941	GSTA4	3	1
Associated with progression to HCC	10144	FAM13A	3	-1
Associated with progression to HCC	10535	RNASEH2A	3	1
Associated with progression to HCC	4087	SMAD2	3	1
Associated with progression to HCC	3796	KIF2A	3	1
Associated with progression to HCC	7159	TP53BP2	3	1
Associated with progression to HCC	9869	SETDB1	3	1
Associated with progression to HCC	1025	CDK9	3	-1
Associated with progression to HCC	5050	PAFAH1B3	3	1
Associated with progression to HCC	55823	VPS11	3	1
Associated with progression to HCC	22920	KIFAP3	3	1
Associated with progression to HCC	5493	PPL	3	-1
Associated with progression to HCC	6304	SATB1	3	-1
Associated with progression to HCC	10016	PDCD6	3	1
Associated with progression to HCC	4311	MME	3	-1
Associated with progression to HCC	2639	GCDH	3	-1
Associated with progression to HCC	19	ABCA1	3	-1
Associated with progression to HCC	178	AGL	3	-1
Associated with progression to HCC	22837	COBLL1	3	-1
Associated with progression to HCC	7172	TPMT	3	-1
Associated with progression to HCC	1871	E2F3	3	1
Associated with progression to HCC	8659	ALDH4A1	3	-1
Associated with progression to HCC	23660	ZKSCAN5	3	1
Associated with progression to HCC	412	STS	3	-1
Associated with progression to HCC	55695	NSUN5	3	1
Associated with progression to HCC	8850	KAT2B	3	-1
Associated with progression to HCC	9846	GAB2	3	1
Associated with progression to HCC	54475	NLE1	3	1
Associated with progression to HCC	1317	SLC31A1	3	-1
Associated with progression to HCC	7257	TSNAX	3	1
Associated with progression to HCC	10253	SPRY2	3	-1
Associated with progression to HCC	7169	TPM2	3	1
Associated with progression to HCC	6790	AURKA	3	1
Associated with progression to HCC	132	ADK	3	-1
Associated with progression to HCC	5138	PDE2A	3	-1
Associated with progression to HCC	1371	CPOX	3	-1
Associated with progression to HCC	140465	MYL6B	3	1
Associated with progression to HCC	2643	GCH1	3	-1
Associated with progression to HCC	4329	ALDH6A1	3	-1
Associated with progression to HCC	9920	KBTBD11	3	-1
Associated with progression to HCC	6001	RGS10	3	1
Associated with progression to HCC	27333	GOLIM4	3	-1
Associated with progression to HCC	10626	TRIM16	3	1
Associated with progression to HCC	9443	MED7	3	1
Associated with progression to HCC	23649	POLA2	3	1
Associated with progression to HCC	1478	CSTF2	3	1
Associated with progression to HCC	6567	SLC16A2	3	-1
Associated with progression to HCC	10024	TROAP	3	1
Associated with progression to HCC	9493	KIF23	3	1
Associated with progression to HCC	636	BICD1	3	1
Associated with progression to HCC	66036	MTMR9	3	-1
Associated with progression to HCC	2028	ENPEP	3	-1
Associated with progression to HCC	79703	C11orf80	3	1
Associated with progression to HCC	3249	HPN	3	-1
Associated with progression to HCC	2781	GNAZ	3	1
Associated with progression to HCC	2819	GPD1	3	-1
Associated with progression to HCC	7433	VIPR1	3	-1
Associated with progression to HCC	1949	EFNB3	3	-1
Associated with progression to HCC	10020	GNE	3	-1
Associated with progression to HCC	7553	ZNF7	3	1
Associated with progression to HCC	3795	KHK	3	-1
Associated with progression to HCC	7746	ZSCAN9	3	1
Associated with progression to HCC	2176	FANCC	3	-1
Associated with progression to HCC	7957	EPM2A	3	-1
Associated with progression to HCC	5051	PAFAH2	3	-1
Associated with progression to HCC	97	ACYP1	3	1
Associated with progression to HCC	3764	KCNJ8	3	-1
Associated with progression to HCC	10268	RAMP3	3	-1
Associated with progression to HCC	6491	STIL	3	1
Associated with progression to HCC	580	BARD1	3	1
Associated with progression to HCC	9037	SEMA5A	3	-1
Associated with progression to HCC	653	BMP5	3	-1
Associated with progression to HCC	4886	NPY1R	3	-1
Associated with progression to HCC	5154	PDGFA	3	1
Associated with progression to HCC	2395	FXN	3	-1
Associated with progression to HCC	211	ALAS1	3	-1
Associated with progression to HCC	25809	TTLL1	3	1
Associated with progression to HCC	10867	TSPAN9	3	-1
Associated with progression to HCC	2157	F8	3	-1
Associated with progression to HCC	22849	CPEB3	3	-1
Associated with progression to HCC	1852	DUSP9	3	1
Associated with progression to HCC	4804	NGFR	3	-1
Associated with progression to HCC	9832	JAKMIP2	3	-1
Associated with progression to HCC	5745	PTH1R	3	-1
Associated with progression to HCC	2902	GRIN1	3	-1
Associated with progression to HCC	1393	CRHBP	3	-1
Associated with progression to HCC	7053	TGM3	3	1
Associated with progression to HCC	22832	CEP162	3	1
Associated with progression to HCC	10216	PRG4	3	-1
Associated with progression to HCC	433	ASGR2	3	-1
Associated with progression to HCC	9355	LHX2	3	-1
Associated with progression to HCC	3598	IL13RA2	3	-1
Associated with progression to HCC	7941	PLA2G7	3	1
Associated with progression to HCC	5624	PROC	3	-1
Associated with progression to HCC	28234	SLCO1B3	3	-1
Associated with progression to HCC	5199	CFP	3	-1
Associated with progression to HCC	8431	NR0B2	3	-1
Associated with progression to HCC	9079	LDB2	3	-1
Associated with progression to HCC	4051	CYP4F3	3	-1
Associated with progression to HCC	2569	GABRR1	3	-1
Associated with progression to HCC	18	ABAT	3	-1
Associated with progression to HCC	11156	PTP4A3	3	1
Associated with progression to HCC	2745	GLRX	3	-1
Associated with progression to HCC	1140	CHRNB1	3	-1
Associated with progression to HCC	56548	CHST7	3	-1
Associated with progression to HCC	6716	SRD5A2	3	-1
Associated with progression to HCC	48	ACO1	3	-1
Associated with progression to HCC	10472	ZBTB18	3	1
Associated with progression to HCC	10553	HTATIP2	3	1
Associated with progression to HCC	2158	F9	3	-1
Associated with progression to HCC	79056	PRRG4	3	-1
Associated with progression to HCC	6660	SOX5	3	-1
Associated with progression to HCC	8674	VAMP4	3	1
Associated with progression to HCC	11170	FAM107A	3	-1
Associated with progression to HCC	4018	LPA	3	-1
Associated with progression to HCC	147	ADRA1B	3	-1
Associated with progression to HCC	7399	USH2A	3	-1
Associated with progression to HCC	140710	SOGA1	3	1
Associated with progression to HCC	5747	PTK2	3	1
Associated with progression to HCC	288	ANK3	3	-1
Associated with progression to HCC	11074	TRIM31	3	1
Associated with progression to HCC	8433	UTF1	3	-1
Associated with progression to HCC	1827	RCAN1	3	-1
Associated with progression to HCC	5105	PCK1	3	-1
Associated with progression to HCC	1192	CLIC1	3	1
Associated with progression to HCC	4176	MCM7	3	1
Associated with progression to HCC	1312	COMT	3	-1
Associated with progression to HCC	4192	MDK	3	1
Associated with progression to HCC	4615	MYD88	3	-1
Associated with progression to HCC	8773	SNAP23	3	1
Associated with progression to HCC	1729	DIAPH1	3	-1
Associated with progression to HCC	2810	SFN	3	1
Associated with progression to HCC	23075	SWAP70	3	1
Associated with progression to HCC	8613	PLPP3	3	-1
Associated with progression to HCC	11212	PROSC	3	-1
Associated with progression to HCC	11004	KIF2C	3	1
Associated with progression to HCC	4436	MSH2	3	1
Associated with progression to HCC	23345	SYNE1	3	-1
Associated with progression to HCC	947	CD34	3	1
Associated with progression to HCC	8726	EED	3	1
Associated with progression to HCC	58497	PRUNE1	3	1
Associated with progression to HCC	3833	KIFC1	3	1
Associated with progression to HCC	54535	CCHCR1	3	1
Associated with progression to HCC	25840	METTL7A	3	-1
Associated with progression to HCC	2920	CXCL2	3	-1
Associated with progression to HCC	5655	KLK10	3	-1
Associated with progression to HCC	27309	ZNF330	3	-1
Associated with progression to HCC	6314	ATXN7	3	-1
Associated with progression to HCC	2820	GPD2	3	1
Associated with progression to HCC	6183	MRPS12	3	1
Associated with progression to HCC	328	APEX1	3	1
Associated with progression to HCC	27289	RND1	3	-1
Associated with progression to HCC	274	BIN1	3	1
Associated with progression to HCC	5965	RECQL	3	1
Associated with progression to HCC	3373	HYAL1	3	-1
Associated with progression to HCC	94	ACVRL1	3	1
Associated with progression to HCC	4850	CNOT4	3	1
Associated with progression to HCC	259197	NCR3	3	-1
Associated with progression to HCC	4752	NEK3	3	1
Associated with progression to HCC	1896	EDA	3	-1
Associated with progression to HCC	5528	PPP2R5D	3	1
Associated with progression to HCC	22848	AAK1	3	1
Associated with progression to HCC	3298	HSF2	3	1
Associated with progression to HCC	25792	CIZ1	3	1
Associated with progression to HCC	25974	MMACHC	3	-1
Associated with progression to HCC	4802	NFYC	3	1
Associated with progression to HCC	10092	ARPC5	3	1
Associated with progression to HCC	23516	SLC39A14	3	-1
Associated with progression to HCC	25777	SUN2	3	-1
Associated with progression to HCC	80273	GRPEL1	3	-1
Associated with progression to HCC	390	RND3	3	-1
Associated with progression to HCC	6272	SORT1	3	1
Associated with progression to HCC	875	CBS	3	-1
Associated with progression to HCC	25822	DNAJB5	3	-1
Associated with progression to HCC	23076	RRP1B	3	1
Associated with progression to HCC	221749	PXDC1	3	-1
Associated with progression to HCC	833	CARS	3	-1
Associated with progression to HCC	3265	HRAS	3	1
Associated with progression to HCC	115939	TSR3	3	1
Associated with progression to HCC	25903	OLFML2B	3	1
Associated with progression to HCC	23135	KDM6B	3	-1
Associated with progression to HCC	10929	SRSF8	3	-1
Associated with progression to HCC	400506	KNOP1	3	1
Associated with progression to HCC	57209	ZNF248	3	1
Associated with progression to HCC	84869	CBR4	3	-1
Associated with progression to HCC	3633	INPP5B	3	-1
Associated with progression to HCC	80765	STARD5	3	-1
Associated with progression to HCC	284439	SLC25A42	3	-1
Associated with progression to HCC	7170	TPM3	3	1
Associated with progression to HCC	10228	STX6	3	1
Associated with progression to HCC	26146	TRAF3IP1	3	1
Associated with progression to HCC	11318	GPR182	3	-1
Associated with progression to HCC	9509	ADAMTS2	3	-1
Associated with progression to HCC	5140	PDE3B	3	-1
Associated with progression to HCC	283537	SLC46A3	3	-1
Associated with progression to HCC	813	CALU	3	1
Associated with progression to HCC	641339	ZNF674	3	-1
Associated with progression to HCC	23334	SZT2	3	-1
Associated with progression to HCC	51077	FCF1	3	-1
Associated with progression to HCC	25855	BRMS1	3	1
Associated with progression to HCC	23102	TBC1D2B	3	-1
Associated with progression to HCC	3483	IGFALS	3	-1
Associated with progression to HCC	2521	FUS	3	1
Associated with progression to HCC	90485	ZNF835	3	-1
Associated with progression to HCC	2525	FUT3	3	-1
Associated with progression to HCC	1370	CPN2	3	-1
Associated with progression to HCC	60436	TGIF2	3	1
Associated with progression to HCC	25983	NGDN	3	1
Associated with progression to HCC	284904	SEC14L4	3	-1
Associated with progression to HCC	30849	PIK3R4	3	-1
Associated with progression to HCC	9455	HOMER2	3	-1
Associated with progression to HCC	7416	VDAC1	3	1
Associated with progression to HCC	6773	STAT2	3	-1
Associated with progression to HCC	389898	UBE2NL	3	1
Associated with progression to HCC	147339	C18orf25	3	1
Associated with progression to HCC	157697	ERICH1	3	-1
Associated with progression to HCC	55740	ENAH	3	1
Associated with progression to HCC	51400	PPME1	3	1
Associated with progression to HCC	51144	HSD17B12	3	-1
Associated with progression to HCC	51571	FAM49B	3	1
Associated with progression to HCC	54918	CMTM6	3	-1
Associated with progression to HCC	79001	VKORC1	3	-1
Associated with progression to HCC	57472	CNOT6	3	1
Associated with progression to HCC	51164	DCTN4	3	1
Associated with progression to HCC	54976	C20orf27	3	1
Associated with progression to HCC	55696	RBM22	3	1
Associated with progression to HCC	55893	ZNF395	3	-1
Associated with progression to HCC	80148	PQLC1	3	-1
Associated with progression to HCC	79083	MLPH	3	-1
Associated with progression to HCC	63901	FAM111A	3	1
Associated with progression to HCC	26586	CKAP2	3	1
Associated with progression to HCC	10460	TACC3	3	1
Associated with progression to HCC	64780	MICAL1	3	1
Associated with progression to HCC	54994	GID8	3	1
Associated with progression to HCC	50650	ARHGEF3	3	1
Associated with progression to HCC	60625	DHX35	3	1
Associated with progression to HCC	318	NUDT2	3	1
Associated with progression to HCC	79666	PLEKHF2	3	1
Associated with progression to HCC	79145	CHCHD7	3	1
Associated with progression to HCC	56667	MUC13	3	1
Associated with progression to HCC	64785	GINS3	3	1
Associated with progression to HCC	10112	KIF20A	3	1
Associated with progression to HCC	51004	COQ6	3	-1
Associated with progression to HCC	54494	C11orf71	3	-1
Associated with progression to HCC	55152	DALRD3	3	1
Associated with progression to HCC	60559	SPCS3	3	-1
Associated with progression to HCC	64838	FNDC4	3	-1
Associated with progression to HCC	23417	MLYCD	3	-1
Associated with progression to HCC	60487	TRMT11	3	-1
Associated with progression to HCC	57088	PLSCR4	3	-1
Associated with progression to HCC	55071	C9orf40	3	1
Associated with progression to HCC	1486	CTBS	3	-1
Associated with progression to HCC	30845	EHD3	3	-1
Associated with progression to HCC	79837	PIP4K2C	3	1
Associated with progression to HCC	63897	HEATR6	3	1
Associated with progression to HCC	54069	MIS18A	3	1
Associated with progression to HCC	54877	ZCCHC2	3	-1
Associated with progression to HCC	79169	C1orf35	3	1
Associated with progression to HCC	55751	TMEM184C	3	-1
Associated with progression to HCC	10514	MYBBP1A	3	1
Associated with progression to HCC	11275	KLHL2	3	-1
Associated with progression to HCC	55102	ATG2B	3	-1
Associated with progression to HCC	51106	TFB1M	3	-1
Associated with progression to HCC	9388	LIPG	3	-1
Associated with progression to HCC	54960	GEMIN8	3	1
Associated with progression to HCC	55664	CDC37L1	3	-1
Associated with progression to HCC	55770	EXOC2	3	1
Associated with progression to HCC	56833	SLAMF8	3	1
Associated with progression to HCC	51435	SCARA3	3	1
Associated with progression to HCC	79633	FAT4	3	-1
Associated with progression to HCC	55286	C4orf19	3	-1
Associated with progression to HCC	79639	TMEM53	3	-1
Associated with progression to HCC	7564	ZNF16	3	1
Associated with progression to HCC	8645	KCNK5	3	-1
Associated with progression to HCC	80345	ZSCAN16	3	1
Associated with progression to HCC	56920	SEMA3G	3	1
Associated with progression to HCC	23729	SHPK	3	-1
Associated with progression to HCC	54520	CCDC93	3	1
Associated with progression to HCC	11123	RCAN3	3	1
Associated with progression to HCC	59349	KLHL12	3	1
Associated with progression to HCC	55713	ZNF334	3	-1
Associated with progression to HCC	54988	ACSM5	3	-1
Associated with progression to HCC	79831	KDM8	3	-1
Associated with progression to HCC	54875	CNTLN	3	-1
Associated with progression to HCC	9630	GNA14	3	-1
Associated with progression to HCC	64577	ALDH8A1	3	-1
Associated with progression to HCC	54566	EPB41L4B	3	-1
Associated with progression to HCC	54825	CDHR2	3	-1
Associated with progression to HCC	79689	STEAP4	3	-1
Associated with progression to HCC	57817	HAMP	3	-1
Associated with progression to HCC	55205	ZNF532	3	1
Associated with progression to HCC	51179	HAO2	3	-1
Associated with progression to HCC	54932	EXD3	3	1
Associated with progression to HCC	25879	DCAF13	3	1
Associated with progression to HCC	83452	RAB33B	3	-1
Associated with progression to HCC	55704	CCDC88A	3	1
Associated with progression to HCC	51380	CSAD	3	-1
Associated with progression to HCC	27141	CIDEB	3	-1
Associated with progression to HCC	55689	YEATS2	3	1
Associated with progression to HCC	4880	NPPC	3	-1
Associated with progression to HCC	51596	CUTA	3	1
Associated with progression to HCC	51606	ATP6V1H	3	1
Associated with progression to HCC	83483	PLVAP	3	1
Associated with progression to HCC	54996	MARC2	3	-1
Associated with progression to HCC	79814	AGMAT	3	-1
Associated with progression to HCC	23603	CORO1C	3	1
Associated with progression to HCC	2768	GNA12	3	1
Associated with progression to HCC	93436	ARMC6	3	-1
Associated with progression to HCC	55661	DDX27	3	1
Associated with progression to HCC	80233	FAAP100	3	-1
Associated with progression to HCC	400961	PAIP2B	3	-1
Associated with progression to HCC	131408	FAM131A	3	1
Associated with progression to HCC	83451	ABHD11	3	-1
Associated with progression to HCC	51011	FAHD2A	3	-1
Associated with progression to HCC	55819	RNF130	3	-1
Associated with progression to HCC	4848	CNOT2	3	1
Associated with progression to HCC	25854	FAM149A	3	-1
Associated with progression to HCC	22993	HMGXB3	3	1
Associated with progression to HCC	23462	HEY1	3	1
Associated with progression to HCC	29916	SNX11	3	1
